# Supplementary material for: Analysis of copy loss and gain variations in Holstein cattle autosomes using BeadChip SNPs
Source: BMC Genomics. 2010 Nov 29;11:673. doi: 10.1186/1471-2164-11-673 (PMC3091787; doi:10.1186/1471-2164-11-673)
Supplement: Additional file 2 — Allele distribution, χ2 test, rl and rg values for SNPs of the Illumina BovineSNP50 BeadChip. Spread sheet in Excel format summarizing the genotypes obtained from the 912 sire samples for all 54,001 genetic markers on BovineSNP50. [file 1471-2164-11-673-S2.XLS]

## Sheet: Formulas
Name	chr	pos	NotDetermined	AA	AB	BB	HWE X2 test(P)	DelSI%	DelHWE%	InsSI%	InsHWE%
Hapmap43437-BTA-101873	1	113641	4	154	421	333	0.288943	0	1.79168	0	-1.74202
ARS-BFGL-NGS-16466	1	244698	6	21	201	684	0.178161	0	2.28896	0	-2.11342
ARS-BFGL-NGS-19289	1	282555	35	876	1	0	0.986522	0	-0.0285144	0	0.0570288
Hapmap34944-BES1_Contig627_1906	1	369418	9	32	274	597	0.93532	0	0.135213	0	-0.134707
BTA-07251-no-rs	1	410350	166	143	197	406	2.21868e-27	0	26.0944	0	-17.5547
ARS-BFGL-NGS-98142	1	447277	5	78	377	452	0.961126	0	-0.0808546	0.1	0.0809797
Hapmap53946-rs29015852	1	487653	6	74	426	406	0.00941728	0	-4.14224	0.1	4.47865
ARS-BFGL-NGS-66449	1	524506	1	858	52	1	0.817974	0	0.382728	0.1	-0.360671
BFGL-NGS-114208	1	562284	2	55	344	511	0.773524	0	-0.474717	0.1	0.479671
ARS-BFGL-BAC-32770	1	643558	4	41	323	544	0.425501	0	-1.30529	0.1	1.34771
ARS-BFGL-NGS-65067	1	681959	9	341	457	105	0.009434	0	-4.14792	0.1	4.44867
ARS-BFGL-BAC-31497	1	703696	1	911	0	0	#DIV/0!	0	#DIV/0!	0.1	0
ARS-BFGL-BAC-32722	1	727681	9	549	313	41	0.668857	0	-0.706684	0.2	0.719086
ARS-BFGL-BAC-34682	1	748907	3	44	325	540	0.582334	0	-0.903914	0.2	0.923651
ARS-BFGL-NGS-3964	1	772653	7	51	361	493	0.151291	0	-2.33077	0.2	2.45381
ARS-BFGL-NGS-98203	1	807570	6	544	314	48	0.759274	0	0.511647	0.1	-0.505574
ARS-BFGL-NGS-59105	1	838467	15	10	125	762	0.0627842	0	3.20916	0.1	-2.72677
ARS-BFGL-BAC-36895	1	877455	4	899	9	0	0.8807	0	-0.248414	0.1	0.496829
ARS-BFGL-BAC-2376	1	913629	6	52	346	508	0.490131	0	-1.13351	0.1	1.16239
ARS-BFGL-BAC-31703	1	953036	2	0	0	910	#DIV/0!	0	#DIV/0!	0.1	0
ARS-BFGL-BAC-31722	1	988596	4	801	104	3	0.846701	0	-0.31977	0.1	0.32869
BTA-49284-no-rs	1	1008610	10	691	203	8	0.0984687	0	-2.67915	0.1	3.05664
ARS-BFGL-BAC-6557	1	1043152	1	5	129	777	0.887039	0	-0.234769	0.1	0.23851
ARS-BFGL-BAC-7196	1	1073349	9	5	135	763	0.711427	0	-0.611798	0.1	0.637058
ARS-BFGL-BAC-12931	1	1097490	4	592	286	30	0.523971	0	-1.04642	0.1	1.07776
ARS-BFGL-BAC-649	1	1121299	33	10	114	755	0.019085	0	4.12223	0.1	-3.34461
ARS-BFGL-BAC-14857	1	1147166	6	79	386	441	0.674009	0	-0.693946	0.1	0.703125
Hapmap53766-ss46526150	1	1170767	11	177	453	271	0.617979	0	-0.823946	0.1	0.834369
BFGL-NGS-115971	1	1196422	7	231	450	224	0.869404	0	0.274019	0.1	-0.272896
ARS-BFGL-NGS-62826	1	1247320	1	9	153	749	0.703899	0	0.633617	0	-0.613223
BTA-39394-no-rs	1	1324141	5	562	303	42	0.886945	0	0.236595	0.1	-0.235218
ARS-BFGL-NGS-109301	1	1354280	17	35	315	545	0.204835	0	-2.076	0.1	2.19021
ARS-BFGL-NGS-105306	1	1393698	27	207	475	203	0.0288446	0	-3.54788	0.1	3.74349
ARS-BFGL-NGS-87636	1	1416454	3	37	305	567	0.614569	0	-0.828245	0.1	0.846122
Hapmap24070-BTA-123581	1	1437006	2	0	0	910	#DIV/0!	0	#DIV/0!	0.1	0
ARS-BFGL-NGS-39992	1	1479887	9	290	449	164	0.669382	0	-0.7055	0.1	0.713224
ARS-BFGL-BAC-754	1	1523650	2	0	0	910	#DIV/0!	0	#DIV/0!	0.1	0
ARS-BFGL-BAC-4401	1	1547168	56	537	289	30	0.240559	0	-1.96697	0.1	2.07465
ARS-BFGL-BAC-13059	1	1570768	3	607	279	23	0.171691	0	-2.21756	0.1	2.37623
ARS-BFGL-BAC-14930	1	1593414	9	23	283	597	0.119661	0	-2.52565	0.1	2.7306
ARS-BFGL-BAC-15552	1	1616278	1	902	9	0	0.880897	0	-0.247594	0.1	0.495189
ARS-BFGL-BAC-15580	1	1639320	10	897	5	0	0.933476	0	-0.138774	0.1	0.277547
ARS-BFGL-NGS-11433	1	1662071	7	314	452	139	0.25678	0	-1.85061	0.1	1.90587
ARS-BFGL-NGS-25183	1	1705124	6	292	464	150	0.131724	0	-2.44423	0.1	2.53947
ARS-BFGL-NGS-76349	1	1729494	7	48	336	521	0.51564	0	-1.06904	0.1	1.0956
ARS-BFGL-BAC-16253	1	1761203	6	0	33	873	0.576609	0	-0.919042	0.1	1.83808
ARS-BFGL-BAC-7317	1	1791640	3	318	455	136	0.19578	0	-2.1013	0.1	2.17306
ARS-BFGL-BAC-11152	1	1821402	2	0	0	910	#DIV/0!	0	#DIV/0!	0	0
ARS-BFGL-NGS-29653	1	1857163	6	133	434	339	0.756819	0	-0.51177	0	0.516012
ARS-BFGL-BAC-14982	1	1897417	5	0	9	898	0.880634	0	-0.248689	0	0.497378
BTA-120704-no-rs	1	1936698	4	292	448	168	0.867488	0	-0.276093	0	0.277269
ARS-BFGL-BAC-6733	1	1981153	127	4	91	690	0.595551	0.1	0.956416	0	-0.892287
ARS-BFGL-NGS-85297	1	2019348	13	75	362	462	0.730785	0.1	0.577118	0.1	-0.570686
ARS-BFGL-NGS-16727	1	2098936	6	93	408	405	0.510858	0	-1.08053	0.1	1.10157
BFGL-NGS-115671	1	2121461	4	280	462	166	0.306745	0	-1.66813	0.1	1.71154
ARS-BFGL-NGS-71085	1	2202187	5	79	389	439	0.584102	0	-0.900699	0.2	0.916175
ARS-BFGL-NGS-21352	1	2223442	5	79	389	439	0.584102	0	-0.900699	0.2	0.916175
ARS-BFGL-NGS-103391	1	2270722	5	17	185	705	0.237015	0	2.00328	0.2	-1.85447
ARS-BFGL-NGS-22858	1	2333174	5	26	286	595	0.229258	0	-1.95774	0.2	2.07461
ARS-BFGL-NGS-17308	1	2359401	115	167	380	250	0.309894	0	1.83199	0.2	-1.78189
ARS-BFGL-NGS-92033	1	2391304	5	0	57	850	0.328556	0	-1.59661	0.2	3.19321
ARS-BFGL-NGS-89044	1	2453659	14	27	289	582	0.214034	0	-2.03197	0.2	2.15513
ARS-BFGL-NGS-79093	1	2485621	1	15	212	684	0.75795	0	-0.507934	0.2	0.518175
ARS-BFGL-NGS-58892	1	2522907	6	649	241	16	0.235898	0	-1.93167	0.3	2.07428
ARS-BFGL-NGS-98287	1	2558854	4	135	466	307	0.0514618	0	-3.13369	0.3	3.2943
BTB-00001612	1	2580759	4	137	434	337	0.887588	0	-0.234007	0.3	0.234887
Hapmap53592-rs29009975	1	2608864	2	551	324	35	0.135031	0	-2.41877	0.3	2.57486
ARS-BFGL-NGS-15775	1	2648753	3	30	238	641	0.177145	0	2.29058	0.2	-2.14124
ARS-BFGL-NGS-59192	1	2688379	13	2	50	847	0.173396	0	2.32418	0.2	-1.78149
ARS-BFGL-NGS-101618	1	2710093	210	458	219	25	0.851244	0	-0.352653	0.2	0.356094
BTB-00001299	1	2741612	7	3	142	760	0.176793	0	-2.19673	0.2	2.60301
ARS-BFGL-NGS-37412	1	2775726	5	110	431	366	0.325434	0	-1.60678	0.2	1.65101
ARS-BFGL-NGS-16784	1	2809422	10	721	172	9	0.722354	0	-0.588077	0.2	0.605566
BTB-02081949	1	2877871	7	225	459	221	0.66521	0	-0.714124	0.2	0.721828
BTB-00001074	1	2914487	4	218	461	229	0.639	0	-0.772412	0.2	0.781432
ARS-BFGL-NGS-43924	1	2977384	10	107	440	355	0.0961939	0	-2.69695	0.3	2.82283
ARS-BFGL-NGS-30999	1	3015076	1	275	473	163	0.10088	0	-2.64778	0.3	2.75822
BTA-26294-no-rs	1	3039385	12	3	100	797	0.941931	0	-0.121258	0.2	0.122536
Hapmap57114-rs29012843	1	3083367	3	245	467	197	0.359761	0	-1.49641	0.2	1.53064
ARS-USMARC-Parent-DQ381153-rs29012842	1	3083497	7	245	465	195	0.354612	0	-1.51557	0.2	1.55071
ARS-BFGL-NGS-37505	1	3129807	5	30	324	553	0.0341843	0	-3.4008	0.2	3.72973
ARS-BFGL-NGS-75879	1	3155959	8	904	0	0	#DIV/0!	0	#DIV/0!	0.2	0
ARS-BFGL-NGS-107481	1	3176764	5	36	303	568	0.576129	0	-0.919688	0.2	0.941978
ARS-BFGL-NGS-108686	1	3211001	5	437	398	72	0.155081	0	-2.30734	0.2	2.41268
BTA-31687-no-rs	1	3239884	22	231	448	211	0.828758	0	-0.361206	0.2	0.363172
ARS-BFGL-NGS-36096	1	3268723	4	154	437	317	0.870908	0	0.270378	0.2	-0.269236
BTA-32603-no-rs	1	3294591	6	44	344	518	0.170157	0	-2.22895	0.2	2.34875
ARS-BFGL-NGS-109014	1	3362455	6	815	91	0	0.111482	0	-2.57747	0.2	5.15494
ARS-BFGL-NGS-69957	1	3408358	42	309	434	127	0.200904	0.1	-2.12304	0.2	2.19672
ARS-BFGL-NGS-43005	1	3434513	3	211	461	237	0.64823	0	-0.750958	0.2	0.75949
Hapmap59750-rs29024375	1	3467664	16	338	425	133	0.974608	0	-0.0531401	0.2	0.0531856
BTB-00002335	1	3493725	7	708	188	9	0.369542	0	-1.46982	0.2	1.57878
ARS-BFGL-NGS-107287	1	3517248	3	4	114	791	0.960487	0	-0.0820931	0.2	0.0826035
Hapmap42514-BTA-33574	1	3555006	6	789	113	4	0.982982	0	-0.0354205	0.2	0.0355154
ARS-BFGL-NGS-81011	1	3654142	6	88	393	425	0.836507	0	-0.341631	0.3	0.34377
BTB-00003162	1	3707568	12	54	358	488	0.272124	0	-1.798	0.2	1.86936
BTB-00002966	1	3775844	5	44	338	525	0.265883	0	-1.81426	0.2	1.89369
ARS-BFGL-BAC-15173	1	3815999	2	897	13	0	0.82819	0	-0.358428	0.2	0.716855
BTA-34568-no-rs	1	3848025	5	69	356	482	0.771218	0	0.485116	0.2	-0.480407
Hapmap42913-BTA-33619	1	3871066	17	302	420	173	0.213956	0	2.12204	0.2	-2.05419
BTA-33606-no-rs	1	3895810	6	195	426	285	0.130553	0	2.57789	0.2	-2.47958
BTB-00002687	1	3923163	6	652	231	23	0.639179	0	0.78498	0.2	-0.765082
BTB-01747944	1	4070974	4	514	347	47	0.237377	0	-1.92361	0.2	2.01047
BTB-01991572	1	4128583	7	31	280	594	0.776211	0	-0.470246	0.2	0.476473
BTB-02105769	1	4149602	4	307	446	155	0.747091	0	-0.532258	0.2	0.536698
ARS-BFGL-NGS-65157	1	4182391	4	647	244	17	0.27343	0	-1.78542	0.1	1.90402
BTB-01996267	1	4284068	5	834	69	4	0.0532799	0	3.31852	0	-2.53223
Hapmap33075-BTA-162916	1	4324290	6	906	0	0	#DIV/0!	0	#DIV/0!	0	0
Hapmap38555-BTA-101264	1	4477887	11	71	403	427	0.0714471	0.7	-2.91773	0.1	3.08673
BTB-01160548	1	4503612	810	95	7	0	0.719696	1.1	-1.74618	0	3.49236
BTB-01160486	1	4525406	28	551	294	39	0.978076	0.4	-0.0461937	0	0.0462473
Hapmap60540-rs29021339	1	4639721	12	43	325	532	0.458047	0	-1.22185	0.1	1.25812
BTB-01160333	1	4667657	3	7	110	792	0.148115	0	2.4588	0.1	-2.11817
Hapmap60652-rs29022048	1	4696814	8	58	362	484	0.375056	0	-1.454	0.1	1.4994
BTB-01160178	1	4744612	20	712	176	4	0.0469487	0	-3.22247	0.1	3.96111
Hapmap43435-BTA-101251	1	4797611	2	20	222	668	0.758742	0	0.511687	0.2	-0.502634
BFGL-NGS-111125	1	4827061	8	72	425	407	0.00684527	0	-4.31197	0.2	4.67985
BTB-01160026	1	4850610	8	179	464	261	0.291751	0	-1.72357	0.2	1.76944
BTB-01159977	1	4874581	19	719	163	11	0.609192	0	0.862821	0.2	-0.828878
BTB-01159966	1	4903464	16	3	115	778	0.564788	0	-0.952641	0.2	1.03082
Hapmap44178-BTA-101248	1	4927996	8	57	365	482	0.27053	0	-1.79996	0.2	1.87005
BFGL-NGS-114983	1	4951464	6	170	480	256	0.0371586	0	-3.34989	0.2	3.52636
BTB-01728863	1	5098839	10	331	428	143	0.81246	0	0.396556	0.1	-0.394067
BTB-00003983	1	5146394	37	465	345	65	0.927032	0.1	0.155039	0.1	-0.154553
ARS-BFGL-NGS-100349	1	5191116	4	115	424	369	0.690673	0	-0.656005	0	0.66326
BTA-123503-no-rs	1	5222500	15	2	127	768	0.169841	0	-2.24149	0	2.74769
BTA-122021-no-rs	1	5249213	9	2	130	771	0.150035	0	-2.34031	0	2.89138
BTB-00003770	1	5273270	171	255	318	168	0.000414462	0	6.96638	0	-6.27775
BTB-00003715	1	5303425	5	26	272	609	0.506522	0	-1.09093	0	1.12728
Hapmap38892-BTA-36614	1	5372372	3	139	453	317	0.271889	0	-1.7901	0	1.84184
BTB-00003652	1	5395581	4	26	286	596	0.232074	0	-1.94512	0	2.06055
BTA-120711-no-rs	1	5417032	13	299	445	155	0.630184	0	-0.796549	0.2	0.80649
BTA-36594-no-rs	1	5443872	9	7	142	754	0.911875	0	0.18449	0.1	-0.18254
BTA-35637-no-rs	1	5485773	5	308	466	133	0.0426917	0	-3.25884	0.2	3.43317
BFGL-NGS-115182	1	5524765	11	352	429	120	0.550359	0	-0.985116	0.2	1.00127
BTA-35598-no-rs	1	5586310	4	32	289	587	0.624668	0	-0.805325	0.2	0.823353
Hapmap58931-rs29010773	1	5629481	5	53	348	506	0.499883	0	-1.10784	0.1	1.13522
BTA-15152-rs29026517	1	5664718	2	1	104	805	0.207232	0	-2.04852	0.1	2.63104
Hapmap55613-rs29014454	1	5690812	71	0	22	819	0.700728	0.1	-0.658317	0.2	1.31663
BTB-01560572	1	5715372	2	0	0	910	#DIV/0!	0	#DIV/0!	0.1	0
BTB-01560539	1	5744139	1	0	0	911	#DIV/0!	0	#DIV/0!	0.1	0
BTB-01560502	1	5773943	2	0	58	852	0.320717	0	-1.61964	0.1	3.23928
Hapmap36132-SCAFFOLD45728_8109	1	5800028	8	454	388	62	0.0854933	0	-2.78247	0.2	2.94449
BFGL-NGS-113844	1	5830836	59	433	336	84	0.11612	0	2.76638	0.3	-2.62835
ARS-BFGL-NGS-28832	1	5856708	4	61	369	478	0.365712	0	-1.47904	0.3	1.52516
BTB-01489336	1	5888291	5	33	310	564	0.227809	0	-1.96373	0.3	2.06928
BFGL-NGS-115389	1	5916069	3	357	443	109	0.1095	0	-2.58732	0.3	2.70278
BTB-01489466	1	5973403	5	126	422	359	0.910993	0	0.185936	0.2	-0.18537
Hapmap56173-ss46526166	1	6046097	28	333	410	141	0.431214	0	1.34167	0.3	-1.31337
Hapmap51901-BTA-42438	1	6077724	9	305	437	161	0.836693	0	0.344156	0.3	-0.342324
BTA-43315-no-rs	1	6219142	30	242	447	193	0.619007	0	-0.830284	0.4	0.840755
ARS-BFGL-NGS-41525	1	6301298	4	379	432	97	0.109444	0	-2.58911	0.3	2.70885
Hapmap34831-BES10_Contig712_1090	1	6350258	4	45	365	498	0.0339342	0	-3.40359	0.3	3.68008
BTA-44248-no-rs	1	6375947	7	1	54	850	0.882157	0	0.246986	0.2	-0.237812
UA-IFASA-8265	1	6410343	10	478	364	60	0.403359	0	-1.37236	0.2	1.41222
BTA-44295-no-rs	1	6443777	10	435	395	72	0.175657	0	-2.20596	0.2	2.30204
BTA-44308-no-rs	1	6481566	21	18	261	612	0.103491	0	-2.65679	0.2	2.90908
BTA-45181-no-rs	1	6539423	7	32	319	554	0.0895041	0	-2.74687	0.2	2.95566
ARS-BFGL-NGS-11803	1	6559945	11	4	119	778	0.809002	0	-0.401024	0.2	0.413139
BTA-45221-no-rs	1	6590362	5	313	462	132	0.0662126	0	-2.96222	0.2	3.10631
Hapmap39203-BTA-46163	1	6722801	4	7	105	796	0.0928378	0	2.87095	0.2	-2.40993
ARS-BFGL-NGS-96381	1	6747617	42	286	414	170	0.359748	0	1.57737	0.2	-1.5398
BTA-46228-no-rs	1	6783109	10	417	392	93	0.95066	0	0.103122	0.2	-0.102932
BTA-46243-no-rs	1	6841735	5	709	185	13	0.813949	0	0.392246	0.1	-0.385718
BTA-47159-no-rs	1	6868186	27	641	224	20	0.934165	0	0.139032	0.1	-0.138372
BTA-16441-no-rs	1	6914655	5	85	439	383	0.0103178	0	-4.09165	0.1	4.40461
ARS-BFGL-NGS-62077	1	6936638	5	897	10	0	0.867415	0	-0.276398	0.1	0.552796
BTB-00004951	1	7056674	2	0	0	910	#DIV/0!	0	#DIV/0!	0.1	0
ARS-BFGL-NGS-38621	1	7106052	3	50	364	495	0.107955	0	-2.59837	0.1	2.75282
ARS-BFGL-NGS-103833	1	7153642	2	14	231	665	0.229036	0	-1.95549	0.1	2.11149
Hapmap44081-BTA-48210	1	7190908	18	61	355	478	0.653353	0	-0.745466	0.1	0.757101
BFGL-NGS-114174	1	7237453	6	208	462	236	0.530424	0	-1.03149	0.1	1.04764
BTA-48234-no-rs	1	7263664	4	54	355	499	0.380253	0	-1.43533	0.1	1.48097
BTA-29644-no-rs	1	7298268	15	450	385	62	0.0935275	0	-2.72562	0	2.88063
Hapmap48967-BTA-97940	1	7378096	22	160	398	332	0.0343718	0	3.68105	0	-3.4764
BTB-01493780	1	7424453	7	721	169	15	0.167798	0	2.34755	0	-2.13145
Hapmap48369-BTA-50306	1	7526892	7	639	236	30	0.158947	0	2.39869	0	-2.23532
BTA-50285-no-rs	1	7569167	5	782	117	8	0.12679	0	2.60262	0	-2.24545
Hapmap41255-BTA-40460	1	7608503	5	333	453	121	0.0881343	0	-2.75541	0	2.88266
BTA-114657-no-rs	1	7631042	10	634	243	25	0.76787	0	0.493829	0	-0.486266
BFGL-NGS-116504	1	7658695	22	234	458	198	0.356611	0	-1.52186	0	1.55722
BTA-114662-no-rs	1	7686124	2	43	320	547	0.662127	0	-0.719114	0	0.731735
BTB-02037768	1	7808819	34	593	249	36	0.132411	0.1	2.60686	0	-2.43166
ARS-BFGL-NGS-105113	1	7846961	6	188	437	281	0.4509	0	1.26844	0	-1.24429
ARS-BFGL-NGS-44292	1	7959110	4	158	428	322	0.442658	0	1.29052	0	-1.26481
UA-IFASA-6811	1	8015127	13	264	440	195	0.645684	0	0.772673	0	-0.763718
ARS-BFGL-BAC-32146	1	8044611	10	89	400	413	0.582468	0	-0.907064	0.1	0.922084
Hapmap42827-BTA-116887	1	8064721	5	431	395	81	0.481048	0	-1.15645	0.1	1.18175
BTA-116886-no-rs	1	8085852	17	45	310	540	0.952803	0	0.0990189	0.1	-0.0987861
ARS-BFGL-NGS-109383	1	8134280	1	686	206	19	0.447024	0	1.27591	0.1	-1.21832
Hapmap54753-rs29013987	1	8157756	6	358	441	107	0.101286	0	-2.65181	0.1	2.77365
Hapmap54851-rs29025437	1	8204310	1	0	0	911	#DIV/0!	0	#DIV/0!	0.1	0
BFGL-NGS-119108	1	8264035	6	326	448	132	0.272105	0	-1.79221	0.1	1.84466
BTA-94232-no-rs	1	8294018	1	74	382	455	0.620168	0	-0.814386	0.1	0.827367
ARS-BFGL-BAC-27364	1	8353753	24	108	416	364	0.514699	0	-1.08152	0.1	1.1015
BTA-120428-no-rs	1	8432955	5	123	419	365	0.874134	0	0.26369	0.1	-0.262544
Hapmap49483-BTA-120432	1	8541120	3	23	273	613	0.252915	0	-1.86142	0.1	1.97335
Hapmap59566-rs29024165	1	8748046	4	13	183	712	0.751127	0	0.529055	0.1	-0.517177
BTA-120430-no-rs	1	8885095	39	84	459	330	2.6357e-05	0	-6.67167	0.1	7.4984
Hapmap58026-ss46526282	1	8949725	5	87	403	417	0.46559	0	-1.19709	0.1	1.22353
Hapmap52559-rs29015773	1	8982860	8	100	414	390	0.527765	0	-1.03924	0.1	1.05823
BFGL-NGS-118398	1	9004206	8	119	426	359	0.675037	0	-0.692401	0.1	0.700396
ARS-BFGL-NGS-40533	1	9056807	3	9	173	727	0.715482	0	-0.600881	0.1	0.619209
ARS-BFGL-NGS-14644	1	9098899	1	760	147	4	0.269694	0	-1.79623	0.1	2.03652
Hapmap39995-BTA-39516	1	9306678	3	29	285	595	0.467022	0	-1.192	0.2	1.23332
Hapmap50953-BTA-39491	1	9358489	3	124	421	364	0.896921	0	0.215312	0.2	-0.21455
BTA-38496-no-rs	1	9387584	6	205	465	236	0.404528	0	-1.36601	0.2	1.39443
ARS-BFGL-NGS-41048	1	9467428	39	457	336	80	0.112053	0	2.7654	0.2	-2.62385
BFGL-NGS-113570	1	9575772	8	210	446	248	0.728892	0	0.579747	0.1	-0.574723
Hapmap54975-rs29019203	1	9611558	7	576	298	31	0.316527	0	-1.63794	0.1	1.71343
Hapmap49138-BTA-37549	1	9741577	4	184	451	273	0.927285	0	-0.151202	0.2	0.15155
Hapmap38504-BTA-51402	1	9772388	18	584	310	0	3.58098e-10	0	-9.58825	0.2	19.1765
UA-IFASA-5979	1	9825544	6	248	489	169	0.00826677	0	-4.21043	0.2	4.49111
ARS-BFGL-NGS-548	1	9873495	6	67	422	417	0.00425134	0	-4.5435	0.1	4.96316
ARS-BFGL-NGS-43310	1	9894290	6	177	498	231	0.00188345	0	-4.9219	0.1	5.30573
ARS-BFGL-NGS-1296	1	9915778	6	765	136	5	0.692476	0	-0.652715	0.2	0.681507
Hapmap38887-BTA-22281	1	9955275	7	37	296	572	0.867269	0	-0.27701	0.2	0.279006
Hapmap57724-rs29022825	1	10029276	19	406	392	95	0.979042	0	0.0439736	0.2	-0.0439393
Hapmap44892-BTA-50337	1	10075525	5	423	402	82	0.329734	0	-1.59278	0.2	1.6406
BTA-50328-no-rs	1	10098307	5	380	422	105	0.456159	0	-1.22224	0.2	1.24816
ARS-BFGL-NGS-108684	1	10122355	6	453	379	74	0.671121	0	-0.70043	0.1	0.71001
Hapmap51183-BTA-19351	1	10143920	2	21	273	616	0.147101	0	-2.34803	0.1	2.53357
Hapmap25334-BTA-160518	1	10245714	11	251	428	222	0.141672	0	2.51094	0.1	-2.4186
Hapmap51416-BTA-19350	1	10312135	2	0	81	829	0.159993	0	-2.27713	0.1	4.55426
BFGL-NGS-113551	1	10387987	8	763	134	7	0.676624	0	0.698463	0.1	-0.670555
BTA-52266-no-rs	1	10422360	560	36	99	217	1.01087e-05	0.4	13.5501	0.1	-10.4962
BFGL-NGS-113751	1	10447568	7	517	346	42	0.0957369	0	-2.69621	0.1	2.87484
Hapmap49509-BTA-17127	1	10608250	2	0	0	910	#DIV/0!	0	#DIV/0!	0.1	0
BTA-122626-no-rs	1	10680022	7	625	256	24	0.716033	0	-0.600988	0.1	0.612429
Hapmap60823-rs29019235	1	10753789	5	24	260	623	0.612917	0	-0.832993	0.1	0.854992
ARS-BFGL-NGS-36767	1	10871814	5	52	306	549	0.282172	0	1.81854	0.1	-1.7446
Hapmap40304-BTA-17131	1	10943315	8	305	417	182	0.0710806	0	3.09737	0.1	-2.95475
Hapmap38737-BTA-22640	1	11131949	2	0	71	839	0.220731	0	-1.99016	0.1	3.98031
ARS-BFGL-BAC-6567	1	11211104	3	0	0	909	#DIV/0!	0	#DIV/0!	0.1	0
Hapmap54322-rs29009637	1	11260938	4	48	325	535	0.881514	0	-0.246712	0.1	0.248127
Hapmap43814-BTA-22629	1	11324870	28	50	355	479	0.13252	0.1	-2.46878	0.1	2.60661
BTA-22639-no-rs	1	11358819	2	882	28	0	0.637393	0.1	-0.775241	0.1	1.55048
Hapmap40340-BTA-19161	1	11388318	3	0	28	881	0.637202	0.1	-0.7761	0.1	1.5522
Hapmap55642-rs29027263	1	11478451	6	17	207	682	0.779171	0.2	0.467971	0.1	-0.459808
BTA-29334-no-rs	1	11498896	2	348	444	118	0.200723	0.1	-2.07762	0.1	2.15031
Hapmap50731-BTA-55344	1	11700832	2	6	145	759	0.745522	0	-0.535072	0.1	0.55281
BTA-55326-no-rs	1	11732571	7	538	316	51	0.6089	0	0.857738	0.1	-0.841125
BFGL-NGS-115663	1	11838696	5	787	115	5	0.719776	0	0.599209	0	-0.574927
BTA-54331-no-rs	1	11914096	4	41	318	549	0.555263	0	-0.969418	0	0.992814
Hapmap43879-BTA-54328	1	11939028	87	160	380	285	0.100734	0	2.94365	0	-2.81393
Hapmap55464-rs29015665	1	11959752	4	527	335	46	0.438255	0	-1.27008	0	1.30829
BTA-54318-no-rs	1	11981709	3	109	412	388	0.981488	0	-0.0384652	0	0.0384905
Hapmap24370-BTA-123717	1	12076958	3	909	0	0	#DIV/0!	0	#DIV/0!	0	0
ARS-BFGL-NGS-28701	1	12214279	2	1	25	884	0.0696896	0	3.10264	0	-1.87604
BTB-00005611	1	12242067	6	116	430	360	0.480102	0	-1.15955	0	1.18219
BTB-00005637	1	12265747	2	1	37	872	0.357423	0	1.54935	0	-1.20479
Hapmap28058-BTA-161831	1	12463773	17	895	0	0	#DIV/0!	0	#DIV/0!	0.2	0
ARS-BFGL-BAC-14244	1	12506328	10	209	471	222	0.180776	0	-2.18064	0.2	2.25356
Hapmap60346-rs29019231	1	12544192	16	217	470	209	0.140902	0.1	-2.40192	0.2	2.49056
Hapmap38791-BTA-89194	1	12741360	2	5	139	766	0.627847	0.1	-0.797128	0.2	0.840123
ARS-BFGL-BAC-11044	1	12959938	9	518	337	48	0.475627	0	-1.17319	0.2	1.20513
ARS-BFGL-BAC-11034	1	12995319	8	1	77	826	0.563387	0	-0.95184	0.2	1.08551
Hapmap41477-BTA-20618	1	13045068	119	721	71	1	0.582352	0.1	-0.967117	0.2	1.09663
Hapmap43215-BTA-24270	1	13106800	64	7	73	768	0.000765827	0.2	6.15362	0.3	-4.25174
ARS-BFGL-BAC-685	1	13137365	7	593	285	27	0.299979	0.1	-1.69401	0.3	1.77998
BTA-93452-no-rs	1	13159989	12	664	218	18	0.98269	0.1	0.0361745	0.1	-0.0361271
Hapmap24222-BTA-88936	1	13227161	8	258	486	160	0.00814284	0	-4.22276	0	4.50701
Hapmap61111-rs29019811	1	13401928	22	0	5	885	0.933028	0	-0.140647	0.1	0.281295
ARS-BFGL-NGS-21333	1	13447814	4	26	252	630	0.894856	0	0.219781	0	-0.218305
BTA-89311-no-rs	1	13519841	1	3	80	828	0.474693	0	1.19859	0	-1.07433
Hapmap38049-BTA-104527	1	13606082	11	3	69	829	0.229342	0	2.04406	0	-1.69156
BTA-103292-no-rs	1	14238025	5	49	333	525	0.686476	0.1	-0.665705	0.1	0.675917
ARS-BFGL-NGS-26402	1	14284369	11	15	207	679	0.864477	0.1	-0.283501	0.1	0.286675
Hapmap24335-BTA-127763	1	14321528	7	366	424	115	0.649643	0.1	-0.749387	0.1	0.758849
ARS-BFGL-BAC-14883	1	14360342	7	804	99	2	0.564317	0.1	-0.949071	0.1	1.04414
ARS-BFGL-NGS-104754	1	14548399	5	82	375	450	0.759858	0	0.510077	0.1	-0.505199
DIAS-91	1	14647595	1	0	0	911	#DIV/0!	0	#DIV/0!	0.1	0
Hapmap52363-rs29013338	1	14765723	2	735	161	14	0.135886	0	2.53602	0.2	-2.27518
ARS-BFGL-NGS-27558	1	14786957	51	7	145	709	0.889847	0	-0.235446	0.2	0.238547
ARS-BFGL-NGS-107530	1	14816301	22	344	415	131	0.748325	0	0.540667	0.2	-0.53596
BTA-28028-no-rs	1	14841103	125	443	317	27	0.00093609	0.2	-5.58772	0.2	6.45125
BTB-00502293	1	14875611	9	413	384	106	0.249159	0.2	1.95569	0.2	-1.89043
BTB-00502247	1	14914755	6	762	134	10	0.139839	0.2	2.5157	0.2	-2.21527
BTB-00502081	1	14950000	54	636	203	19	0.557019	0.3	1.01272	0.2	-0.97742
BTA-97382-no-rs	1	14989865	14	107	393	398	0.509269	0.3	1.11358	0.2	-1.09245
ARS-BFGL-BAC-12976	1	15043993	20	890	2	0	0.97326	0.3	-0.0560853	0.1	0.112171
BTB-01224604	1	15134283	1	911	0	0	#DIV/0!	0.1	#DIV/0!	0.1	0
Hapmap51685-BTA-113867	1	15157455	15	286	461	150	0.118987	0.1	-2.5384	0.1	2.64099
Hapmap50227-BTA-113868	1	15189917	5	87	382	438	0.779575	0.1	0.466831	0.1	-0.46283
BTB-01224765	1	15241612	241	205	381	85	7.29376e-06	0.1	-8.02298	0.1	9.13501
ARS-BFGL-NGS-78179	1	15281556	2	473	367	70	0.918824	0.1	-0.168638	0.1	0.169205
ARS-BFGL-NGS-102441	1	15440304	5	148	441	318	0.813286	0.1	-0.390601	0.1	0.393012
ARS-BFGL-BAC-13008	1	15464149	20	94	366	432	0.211998	0.1	2.135	0.1	-2.05449
BTA-113886-no-rs	1	15489903	10	447	365	90	0.225427	0.1	2.06055	0.1	-1.98411
BTB-01225435	1	15555018	9	900	3	0	0.960122	0.1	-0.0831256	0.1	0.166251
BTB-01225182	1	15639890	27	679	194	12	0.657401	0.4	-0.739938	0.1	0.76379
BTA-28351-no-rs	1	15843842	3	0	0	909	#DIV/0!	0	#DIV/0!	0.1	0
ARS-BFGL-NGS-35955	1	15934426	3	0	0	909	#DIV/0!	0	#DIV/0!	0.1	0
Hapmap58809-rs29017514	1	15956985	4	51	339	518	0.645791	0	-0.756918	0.1	0.769908
BTB-01193748	1	15991220	3	909	0	0	#DIV/0!	0	#DIV/0!	0.1	0
BTB-01193581	1	16027988	6	222	468	216	0.318257	0	-1.6313	0.1	1.67187
BTB-00569345	1	16068791	3	345	444	120	0.220274	0	-1.99317	0.1	2.05973
ARS-BFGL-NGS-95377	1	16100120	3	130	403	376	0.192355	0	2.21079	0.1	-2.13219
BTB-00569130	1	16136165	7	0	1	904	0.986732	0	-0.0276319	0.1	0.0552639
BTB-01193494	1	16178292	17	396	391	108	0.448529	0	1.2831	0.1	-1.25517
ARS-BFGL-NGS-109692	1	16219631	7	861	44	0	0.453541	0	-1.23061	0.1	2.46123
Hapmap41782-BTA-16216	1	16276347	7	94	404	407	0.670919	0	-0.701269	0.2	0.710088
BTB-01999110	1	16316414	6	100	394	412	0.690707	0	0.665388	0.2	-0.657642
ARS-BFGL-NGS-32422	1	16360594	10	284	445	173	0.955254	0	-0.0933256	0.1	0.0934591
UA-IFASA-6298	1	16400012	9	0	28	875	0.636051	0	-0.781298	0.1	1.5626
BTB-01084253	1	16443757	13	44	344	511	0.149023	0.1	-2.35111	0.1	2.48395
ARS-BFGL-NGS-50407	1	16472908	25	450	361	76	0.765483	0.1	0.503311	0.1	-0.498467
ARS-BFGL-NGS-41853	1	16511614	12	49	343	508	0.365424	0.1	-1.48638	0.1	1.53715
BTB-01084226	1	16552747	1	911	0	0	#DIV/0!	0.1	#DIV/0!	0.1	0
BTB-01084203	1	16597221	21	20	210	661	0.493798	0.1	1.15966	0.1	-1.11369
BTB-01084177	1	16642718	11	9	116	776	0.0518232	0.1	3.35127	0.1	-2.79883
BTB-01083987	1	16667454	7	778	118	9	0.0627384	0.1	3.19504	0.1	-2.69065
Hapmap51162-BTA-118728	1	16692313	6	700	195	11	0.529794	0.1	-1.03306	0.1	1.08205
ARS-BFGL-NGS-22727	1	16740526	8	193	456	255	0.682225	0.1	-0.676296	0.1	0.683248
BTB-01872049	1	16801749	11	431	389	81	0.611108	0.2	-0.839963	0.1	0.853268
BTB-01872101	1	16828640	631	125	53	103	2.46311e-25	0.7	53.3125	0.1	-27.2395
BTA-118719-no-rs	1	16887708	12	200	448	252	0.973438	0.2	0.0555247	0.1	-0.0554783
Hapmap25883-BTA-155422	1	16924532	5	0	0	907	#DIV/0!	0.2	#DIV/0!	0.1	0
Hapmap60239-rs29019581	1	16957942	10	163	443	296	0.902186	0.2	-0.20419	0.1	0.204836
Hapmap39625-BTA-118605	1	16985644	24	172	446	270	0.614754	0.4	-0.837468	0.2	0.848258
BTB-00757818	1	17012359	173	248	305	186	4.51217e-06	0.3	9.28525	0.3	-8.09887
BTB-00757868	1	17069223	2	0	9	901	0.880832	0.1	-0.247867	0.1	0.495734
BTB-00757888	1	17106220	49	499	299	65	0.0331904	0.1	3.7664	0.1	-3.48473
ARS-BFGL-NGS-51809	1	17145973	5	579	291	37	0.954091	0.1	0.09567	0.1	-0.0954318
BTA-118731-no-rs	1	17178058	60	352	413	87	0.0323484	0.1	-3.54086	0.1	3.76853
Hapmap55434-rs29009793	1	17201724	15	16	183	698	0.323847	0.1	1.6751	0.1	-1.56839
ARS-BFGL-BAC-11101	1	17230762	22	572	289	29	0.30298	0.1	-1.69759	0.1	1.78052
BTB-01083468	1	17278944	25	887	0	0	#DIV/0!	0.1	#DIV/0!	0.1	0
Hapmap44195-BTA-112008	1	17325121	9	475	342	86	0.035621	0.1	3.62749	0.2	-3.38821
Hapmap54349-rs29011587	1	17361053	19	93	351	449	0.0508577	0.1	3.38128	0.2	-3.17961
Hapmap49012-BTA-109196	1	17454662	4	762	141	5	0.578046	0	-0.914612	0.2	0.971103
Hapmap48613-BTA-112066	1	17516393	7	125	416	364	0.723978	0	0.590436	0.2	-0.584731
BTA-20344-no-rs	1	17549128	4	6	173	729	0.214372	0	-2.0195	0.2	2.26844
BTB-01846351	1	17576820	3	0	0	909	#DIV/0!	0	#DIV/0!	0.2	0
BFGL-NGS-112632	1	17616386	4	212	454	242	0.973731	0	-0.0546107	0.2	0.0546556
BTB-00005987	1	17641454	10	318	456	128	0.081353	0	-2.82209	0.2	2.95356
Hapmap44269-BTA-67047	1	17699246	6	476	366	64	0.575902	0	-0.920732	0.2	0.938243
ARS-BFGL-NGS-104769	1	17812947	3	203	473	233	0.207156	0	-2.04996	0.2	2.1144
ARS-BFGL-NGS-26632	1	17921631	69	123	359	361	0.03051	0	3.87535	0.2	-3.63731
BTB-00006408	1	17981101	2	895	15	0	0.802055	0	-0.4138	0.2	0.8276
Hapmap28603-BTA-123758	1	18042778	4	715	186	7	0.174156	0	-2.20632	0.2	2.48167
ARS-BFGL-NGS-99611	1	18195203	4	209	449	250	0.78641	0	0.451673	0.1	-0.448618
BTB-01511592	1	18221166	6	208	447	251	0.740178	0	0.553932	0.1	-0.549341
BTB-01511655	1	18244760	55	17	221	619	0.595385	0	-0.898934	0.1	0.928267
BTB-01511695	1	18291730	8	147	455	302	0.264298	0	-1.82315	0.1	1.87614
BTB-01511764	1	18323378	11	303	446	152	0.576202	0	-0.922543	0.1	0.935943
BTB-01931918	1	18362370	2	179	457	274	0.640896	0	-0.767242	0.1	0.776275
Hapmap60697-rs29009870	1	18383579	4	18	249	641	0.273726	0	-1.78433	0.1	1.89964
Hapmap50395-BTA-57301	1	18426962	45	200	437	230	0.784612	1.6	-0.461978	0.1	0.465199
BTA-06080-no-rs	1	18449958	54	32	313	513	0.060858	0.8	-3.10364	0.1	3.36369
Hapmap33466-BTA-107178	1	18480549	50	540	297	25	0.0355542	0.7	-3.46028	0.1	3.82133
Hapmap32384-BTA-160993	1	18637501	3	909	0	0	#DIV/0!	0.1	#DIV/0!	0.1	0
BTB-01890165	1	18662823	6	903	3	0	0.960189	0.1	-0.0828501	0.1	0.1657
BTB-01342789	1	18702601	54	306	429	123	0.162709	0.1	-2.32879	0.1	2.41791
ARS-BFGL-NGS-1797	1	18726718	4	650	240	18	0.443878	0.1	-1.25473	0.1	1.31185
Hapmap47551-BTA-25902	1	18771896	6	187	413	306	0.029549	0.1	3.75544	0.1	-3.54758
BTA-26174-no-rs	1	18918774	22	174	403	313	0.0323383	0.1	3.72542	0.1	-3.51909
BFGL-NGS-111605	1	18953353	216	126	389	181	0.000989436	0.1	-5.89699	0.1	6.45602
BFGL-NGS-119653	1	18981309	0	0	0	912	#DIV/0!	0.1	#DIV/0!	0	0
ARS-BFGL-BAC-6686	1	19023133	6	535	326	45	0.605114	0.1	-0.851658	0.1	0.868985
ARS-BFGL-NGS-94650	1	19111277	4	33	284	591	0.876604	0.1	-0.256989	0.1	0.258799
ARS-BFGL-NGS-7429	1	19148986	63	515	287	47	0.401384	0.1	1.46133	0.1	-1.41282
BTA-39405-no-rs	1	19179351	48	422	352	90	0.195577	0.1	2.25225	0.1	-2.16234
BTA-39402-no-rs	1	19238930	7	0	68	837	0.240269	0	-1.91513	0.1	3.83026
ARS-BFGL-NGS-1416	1	19345604	5	208	497	202	0.00384958	0	-4.58883	0.1	4.91946
ARS-BFGL-NGS-29732	1	19385766	1	209	497	205	0.00594958	0	-4.36661	0.1	4.66532
Hapmap38278-BTA-104803	1	19640294	4	21	213	674	0.394544	0	1.43328	0.1	-1.36411
BTA-119061-no-rs	1	19802295	2	593	292	25	0.121261	0	-2.50558	0.1	2.70042
BTA-39399-no-rs	1	19851472	3	74	365	470	0.790637	0	0.442233	0.2	-0.438419
UA-IFASA-3994	1	19877647	4	465	369	74	0.947091	0	0.110234	0.3	-0.109997
ARS-BFGL-BAC-11761	1	19919637	11	480	356	65	0.927603	0	-0.151122	0.3	0.151589
Hapmap43257-BTA-39396	1	19952845	9	240	448	215	0.83361	0	0.350771	0.3	-0.34893
ARS-BFGL-BAC-11750	1	19988098	6	213	450	243	0.867751	0	0.277376	0.3	-0.276224
ARS-BFGL-NGS-34218	1	20038995	8	364	412	128	0.511596	0	1.10368	0.3	-1.08393
Hapmap51978-BTA-39455	1	20064588	41	614	241	16	0.166847	0.2	-2.28968	0.3	2.486
BTA-39450-no-rs	1	20265534	11	250	423	228	0.0694468	0.1	3.12141	0.3	-2.97966
BFGL-NGS-116430	1	20294179	7	195	451	259	0.959342	0.1	-0.0846596	0.3	0.084768
Hapmap49594-BTA-39447	1	20373075	7	37	322	546	0.219064	0	-2.00263	0.1	2.10686
ARS-BFGL-BAC-15578	1	20399664	5	104	391	412	0.443675	0	1.28833	0.1	-1.25972
ARS-BFGL-NGS-10334	1	20421152	8	442	379	83	0.892185	0	0.225909	0.1	-0.224957
BTA-39438-no-rs	1	20513155	4	5	203	700	0.0163379	0	-3.83765	0.2	4.77701
Hapmap28298-BTA-123775	1	20560763	4	316	445	147	0.643696	0	-0.761692	0.2	0.770894
Hapmap28872-BTA-162555	1	20637774	11	35	300	566	0.542141	0	-1.0053	0.2	1.03219
BTA-116769-no-rs	1	20677298	9	76	344	483	0.187545	0	2.24308	0.2	-2.14676
Hapmap52794-rs29023743	1	20722667	9	171	442	290	0.910537	0	0.187309	0.1	-0.186772
Hapmap54489-rs29018413	1	20830496	2	0	40	870	0.49784	0	-1.11125	0.1	2.2225
Hapmap60044-rs29010295	1	20870762	2	50	339	521	0.593719	0	-0.876512	0.1	0.894093
Hapmap26189-BTA-157760	1	20912268	2	1	118	791	0.111583	0	-2.57123	0.1	3.45249
ARS-BFGL-NGS-68915	1	20933177	3	396	421	92	0.195438	0	-2.10288	0.2	2.18316
UA-IFASA-1500	1	21011530	7	113	447	345	0.0845866	0	-2.78885	0.2	2.92155
UA-IFASA-9700	1	21044560	3	91	419	399	0.211292	0	-2.03178	0.2	2.10699
Hapmap39987-BTA-25749	1	21093246	5	227	481	199	0.0633516	0	-2.99314	0.2	3.1318
ARS-BFGL-NGS-41203	1	21224195	6	119	454	333	0.0644683	0	-2.98254	0.2	3.13236
Hapmap26436-BTA-152791	1	21266545	2	910	0	0	#DIV/0!	0	#DIV/0!	0.2	0
Hapmap49929-BTA-24619	1	21300410	7	319	468	118	0.00817169	0.1	-4.21868	0.2	4.52035
BTB-01332064	1	21324507	2	910	0	0	#DIV/0!	0.1	#DIV/0!	0.2	0
ARS-BFGL-NGS-100534	1	21412632	12	299	445	156	0.663548	0.1	-0.719851	0.2	0.727958
Hapmap53902-rs29027390	1	21491226	3	443	398	68	0.0955366	0	-2.692	0.1	2.83868
BTB-01332122	1	21530311	6	133	448	325	0.285743	0	-1.74292	0.1	1.79242
BTB-01210202	1	21595038	17	13	240	642	0.0739224	0.1	-2.90269	0.1	3.25332
Hapmap34985-BES1_Contig424_935	1	21620366	39	871	2	0	0.97297	0.1	-0.0573066	0.1	0.114613
BTB-01210076	1	21658254	65	492	288	67	0.00800396	0.1	4.78393	0.1	-4.34027
BTB-01210232	1	21693774	11	2	105	794	0.447191	0	-1.25051	0.1	1.41402
BTB-01116101	1	21772051	21	375	380	136	0.0157492	0	4.22244	0.1	-3.94376
BTB-01116114	1	21801170	11	164	414	323	0.122266	0	2.64394	0.1	-2.53788
BTB-01116126	1	21837257	12	10	211	679	0.150714	0	-2.34032	0.1	2.60031
BTB-01116136	1	21863740	2	23	251	636	0.764655	0	-0.493769	0.1	0.501668
Hapmap42716-BTA-88423	1	21892255	5	468	369	70	0.816396	0	-0.384001	0.1	0.386941
BTB-01116164	1	21919792	3	3	105	801	0.822106	0	-0.371488	0.1	0.383529
DPI-50	1	21956527	5	370	437	100	0.0843459	0	-2.78796	0.1	2.9255
BTB-01897472	1	21979425	5	369	438	100	0.0757417	0	-2.86645	0.1	3.01187
BTB-01798639	1	22010548	4	0	0	908	#DIV/0!	0	#DIV/0!	0.1	0
BTA-07140-rs29026807	1	22034495	12	6	149	745	0.623251	0	-0.812151	0.1	0.85274
BTB-01116193	1	22063410	0	0	0	912	#DIV/0!	0	#DIV/0!	0.1	0
ARS-BFGL-NGS-51361	1	22126710	3	116	407	386	0.590262	0	0.901093	0.1	-0.887525
Hapmap51776-BTA-89038	1	22160247	239	189	142	342	5.31003e-47	0.3	43.4677	0.1	-24.2798
UA-IFASA-9053	1	22184888	16	72	370	454	0.779361	0	-0.465792	0.1	0.470052
ARS-BFGL-BAC-15637	1	22223200	5	27	228	652	0.198828	0	2.18073	0.1	-2.03876
Hapmap26157-BTA-148092	1	22253338	4	623	263	22	0.350782	0	-1.52501	0.1	1.60175
BFGL-NGS-117957	1	22292405	5	206	473	228	0.189026	0	-2.1351	0.1	2.20501
BTB-00010729	1	22335555	8	92	412	400	0.348063	0	-1.53685	0.2	1.57959
BTA-59229-no-rs	1	22372389	5	694	198	15	0.839227	0	0.337971	0.2	-0.333447
BTB-00010930	1	22410016	8	651	227	26	0.254273	0	1.93319	0.2	-1.81972
BFGL-NGS-118519	1	22448595	16	33	301	562	0.347396	0	-1.5457	0.2	1.61077
Hapmap58795-rs29016849	1	22648210	6	337	440	129	0.445525	0.1	-1.25162	0.2	1.27727
BTA-120720-no-rs	1	22668320	4	388	425	95	0.175788	0.1	-2.19816	0.2	2.28496
BTB-00008450	1	22694396	0	912	0	0	#DIV/0!	0.1	#DIV/0!	0.2	0
BTB-00011076	1	22838392	9	249	473	181	0.107291	0	-2.61158	0.2	2.71748
BTB-01668820	1	22921097	7	603	273	29	0.778322	0	-0.465711	0.1	0.472007
BTB-02025707	1	22961849	4	363	426	119	0.732164	0	-0.564708	0.1	0.57003
BTB-01437861	1	22993603	5	32	324	551	0.0607837	0	-3.02189	0.1	3.27461
BTB-01548042	1	23052105	65	509	307	31	0.0638548	0.2	-3.08862	0.1	3.34832
BTB-01438016	1	23155511	3	609	280	20	0.0619378	0	-3.00563	0.1	3.31535
ARS-BFGL-NGS-46591	1	23195769	5	404	391	112	0.250921	0.1	1.94389	0.1	-1.88042
BTB-01562871	1	23220897	52	160	393	307	0.08603	0.3	3.01791	0.1	-2.88064
Hapmap52694-rs29013683	1	23274820	1	0	0	911	#DIV/0!	0	#DIV/0!	0.1	0
ARS-BFGL-NGS-97225	1	23317322	12	461	375	64	0.298494	0	-1.70377	0.1	1.76363
BTB-01153475	1	23404233	2	909	1	0	0.986769	0	-0.0274801	0.1	0.0549602
BTB-01153166	1	23459973	8	0	1	903	0.986725	0	-0.0276625	0.1	0.055325
ARS-BFGL-NGS-29682	1	23503624	6	256	458	192	0.627785	0	-0.799014	0.1	0.808733
BTB-01153392	1	23551249	28	19	203	662	0.462064	0	1.25248	0.1	-1.19777
BTB-01153206	1	23644533	8	225	455	224	0.841798	0	-0.330826	0.1	0.332473
BTB-01153241	1	23694842	6	302	449	155	0.588609	0	-0.890502	0.1	0.902952
ARS-BFGL-NGS-62377	1	23728416	70	59	381	402	0.0135946	0	-4.08596	0.1	4.43238
Hapmap32844-BTA-151959	1	23763049	5	264	428	215	0.107348	0	2.74879	0.1	-2.63814
BTB-01885509	1	23815443	6	398	410	98	0.618706	0	-0.820001	0.1	0.831904
BTB-01821892	1	23845698	5	140	453	314	0.264313	0	-1.82012	0.1	1.87351
ARS-BFGL-BAC-16283	1	23876731	36	529	313	34	0.140315	0	-2.43207	0.1	2.58924
Hapmap53715-rs29017639	1	23939832	14	20	164	714	0.00529042	0.1	4.89139	0.2	-4.0921
BTA-49313-no-rs	1	23970354	63	148	395	306	0.292721	0	1.83933	0.2	-1.7873
BTA-49319-no-rs	1	24000230	8	623	248	33	0.183929	0	2.26075	0.2	-2.12175
BTB-00010021	1	24039670	10	483	361	58	0.386145	0	-1.42255	0.2	1.46597
BFGL-NGS-115371	1	24085367	31	221	444	216	0.812812	0.1	-0.397321	0.1	0.399698
Hapmap39274-BTA-49324	1	24118521	6	384	419	103	0.481397	0.1	-1.15617	0	1.17949
ARS-BFGL-NGS-85045	1	24145528	8	743	157	4	0.156982	0.1	-2.30073	0	2.68925
BTB-00010474	1	24167338	6	203	452	251	0.985565	0	-0.0300448	0	0.0300584
ARS-BFGL-BAC-14984	1	24189628	2	39	241	630	0.0113224	0	4.38974	0	-3.907
BTB-00010532	1	24232500	9	195	479	229	0.0607177	0	-3.02914	0	3.17129
ARS-BFGL-NGS-19076	1	24275182	7	142	431	332	0.913866	0	0.180099	0	-0.179584
ARS-BFGL-BAC-11218	1	24368191	28	456	350	78	0.357264	0.1	1.57287	0	-1.52623
BTB-00014074	1	24411505	1	69	389	453	0.244896	0	-1.89061	0.1	1.96256
BTB-00014123	1	24448113	19	893	0	0	#DIV/0!	0	#DIV/0!	0.1	0
Hapmap54584-rs29014870	1	24483631	8	444	372	88	0.435614	0	1.31374	0.1	-1.28231
BTA-69170-no-rs	1	24516512	19	0	7	886	0.906397	0	-0.196354	0.1	0.392708
BTA-15153-rs29026518	1	24553016	73	808	28	3	3.8703e-06	0	8.72315	0.1	-4.11488
BTA-49243-no-rs	1	24574638	6	257	444	205	0.61672	0	0.838435	0.1	-0.827934
Hapmap52220-rs29016259	1	24611232	11	333	405	163	0.0417981	0	3.51385	0.1	-3.32739
BTB-00008277	1	24635352	6	616	254	36	0.132867	0	2.56207	0.1	-2.39042
BTA-49236-no-rs	1	24657856	3	3	142	764	0.179811	0	-2.17712	0.1	2.57723
BTB-00008090	1	24717281	2	5	113	792	0.657168	0	0.741128	0	-0.703954
BTA-39462-no-rs	1	24746916	8	781	118	5	0.812554	0	0.395913	0	-0.38532
Hapmap52764-rs29022780	1	24769054	14	190	471	237	0.12003	0	-2.53004	0	2.62891
ARS-BFGL-NGS-21201	1	24797856	41	404	389	78	0.252898	0	-1.90092	0.1	1.96931
BTB-00007882	1	24853102	29	261	452	170	0.301471	0	-1.70943	0	1.75471
BTB-00007842	1	24876804	6	0	0	906	#DIV/0!	0	#DIV/0!	0	0
UA-IFASA-5116	1	24908254	8	74	365	465	0.841625	0	0.333399	0	-0.331235
ARS-BFGL-NGS-103546	1	24935984	0	0	68	844	0.242222	0	-1.90014	0.1	3.80028
BTB-00007705	1	24970510	9	625	251	27	0.767756	0	0.493805	0.1	-0.486503
BTB-01976950	1	24996032	31	40	284	557	0.621525	0	0.838676	0.1	-0.821244
Hapmap39273-BTA-49264	1	25018716	23	4	110	775	0.963577	0	0.0766362	0.1	-0.0761964
BTA-49269-no-rs	1	25071645	7	536	314	55	0.322556	0	1.67208	0.1	-1.61105
ARS-BFGL-BAC-6735	1	25106653	15	0	0	897	#DIV/0!	0	#DIV/0!	0.1	0
BTA-49259-no-rs	1	25129231	5	60	324	523	0.309082	0	1.7182	0.1	-1.65597
BTA-49255-no-rs	1	25151074	2	877	33	0	0.577479	0	-0.914965	0.1	1.82993
ARS-BFGL-BAC-6737	1	25183428	14	152	442	304	0.687006	0	-0.667824	0.1	0.674831
BFGL-NGS-110541	1	25215048	15	175	482	240	0.0160854	0	-3.86911	0.1	4.10441
Hapmap60828-rs29019992	1	25252727	2	4	157	749	0.161788	0	-2.2676	0.1	2.64648
BTB-00009762	1	25366413	5	623	258	26	0.908872	0	-0.189671	0.1	0.19077
ARS-BFGL-NGS-82685	1	25408458	20	9	215	668	0.0668308	0	-2.97973	0.1	3.41747
Hapmap30202-BTA-123800	1	25447845	5	907	0	0	#DIV/0!	0	#DIV/0!	0.1	0
BTA-49297-no-rs	1	25478446	1	0	0	911	#DIV/0!	0	#DIV/0!	0.1	0
BTA-49289-no-rs	1	25510439	70	323	405	114	0.465386	0	-1.24245	0.1	1.26806
ARS-BFGL-NGS-103498	1	25603108	0	0	11	901	0.854619	0	-0.30245	0.1	0.6049
Hapmap50707-BTA-49285	1	25630995	2	26	305	579	0.0580971	0	-3.04815	0.1	3.33077
ARS-BFGL-BAC-13086	1	25652144	6	64	376	466	0.313383	0	-1.64755	0.1	1.70367
ARS-BFGL-NGS-34568	1	25684794	12	552	316	32	0.104499	0	-2.63631	0.1	2.82822
BTA-49283-no-rs	1	25789604	2	443	402	65	0.0409745	0	-3.2802	0.1	3.50188
ARS-BFGL-BAC-16299	1	25834379	14	2	63	833	0.485708	0	1.17706	0	-1.03216
ARS-BFGL-NGS-16145	1	25865179	11	8	91	802	0.00401528	0	5.04569	0	-3.76914
BTB-00009327	1	25905408	0	911	1	0	0.986783	0	-0.0274198	0	0.0548396
BTB-00009271	1	25945614	36	6	148	722	0.594927	0.2	-0.890316	0	0.938429
BTB-00009232	1	26009922	5	643	246	18	0.32155	0	-1.61953	0	1.71453
ARS-BFGL-NGS-20807	1	26048846	10	131	443	328	0.344698	0	-1.54914	0	1.58831
BTB-00009156	1	26086727	11	54	354	493	0.361299	0	-1.49821	0	1.54777
Hapmap26753-BTA-158146	1	26191444	5	95	434	378	0.0697435	0	-2.9255	0	3.07946
BTA-114108-no-rs	1	26316559	110	8	178	616	0.215175	0	-2.14249	0	2.37231
ARS-BFGL-NGS-20230	1	26399730	19	628	248	17	0.185302	0.1	-2.1693	0.1	2.3427
ARS-BFGL-NGS-36242	1	26492571	4	648	241	19	0.534805	0	-1.01952	0.1	1.0563
ARS-BFGL-NGS-50954	1	26518094	8	431	398	75	0.205042	0	-2.06492	0.1	2.1479
ARS-BFGL-NGS-62746	1	26582267	5	0	0	907	#DIV/0!	0	#DIV/0!	0	0
BTB-01484696	1	26604938	27	760	114	11	0.00620359	0	4.83239	0	-3.81786
ARS-BFGL-BAC-13724	1	26674646	2	21	225	664	0.707854	0	0.625031	0	-0.611833
Hapmap52417-rs29016891	1	26710108	11	90	421	390	0.125507	0	-2.49009	0	2.60326
Hapmap50927-BTA-28806	1	26758614	10	365	438	99	0.0558123	0	-3.08875	0	3.25794
Hapmap59621-rs29013246	1	26844052	8	649	232	23	0.677461	0	0.696533	0	-0.680879
ARS-BFGL-NGS-11151	1	26876167	7	250	437	218	0.320171	0	1.68048	0	-1.63877
Hapmap50928-BTA-28811	1	26912479	12	7	119	774	0.309476	0	1.72356	0	-1.55536
ARS-BFGL-BAC-13744	1	27070467	2	3	116	791	0.563777	0	-0.947786	0.1	1.02576
BTB-01265899	1	27099563	7	68	392	445	0.147085	0	-2.35445	0.1	2.46644
ARS-BFGL-BAC-5834	1	27135134	186	372	329	25	2.51466e-06	0.1	-8.09011	0.1	9.86137
Hapmap51561-BTA-120459	1	27204281	27	369	409	107	0.69712	0.1	-0.649936	0.3	0.657154
BTB-01265720	1	27248548	4	1	95	812	0.296489	0.1	-1.70331	0.3	2.11537
BTB-01533869	1	27314802	6	23	268	615	0.329319	0.1	-1.59499	0.3	1.67711
BTB-01265513	1	27390504	65	737	105	5	0.551565	0.6	1.03362	0.4	-0.963973
Hapmap33501-BTA-152681	1	27415116	73	231	433	175	0.286453	0.5	-1.80736	0.4	1.85758
BTA-108804-no-rs	1	27482860	8	323	437	144	0.850532	0	-0.312394	0.2	0.313943
Hapmap52574-rs29013556	1	27579797	57	41	315	499	0.32934	0	-1.64106	0.2	1.70638
Hapmap42876-BTA-23541	1	27623093	7	214	448	243	0.788272	0	0.448365	0.2	-0.445359
BFGL-NGS-115015	1	27658671	3	793	114	2	0.317418	0	-1.63143	0.2	1.90768
Hapmap29626-BTA-155192	1	27732834	9	379	429	95	0.101676	0.1	-2.65314	0.3	2.77951
BTB-00011225	1	27818389	4	27	265	616	0.815543	0.2	-0.385599	0.2	0.390066
BTB-00011494	1	27893558	27	583	277	25	0.245286	0.5	-1.91611	0.1	2.02883
ARS-BFGL-NGS-46004	1	27926148	9	254	445	204	0.732706	0.4	0.571534	0.1	-0.566643
BTA-59258-no-rs	1	28006220	13	526	313	60	0.151524	0.5	2.45165	0.1	-2.32572
Hapmap50048-BTA-59263	1	28036959	25	271	449	167	0.429743	0.5	-1.30854	0	1.33508
Hapmap51266-BTA-59273	1	28244439	85	487	291	49	0.529047	0.2	1.10667	0	-1.07961
BTB-01285304	1	28538948	8	137	422	345	0.669818	0	0.714188	0	-0.706042
BTB-01285382	1	28564087	3	7	213	689	0.0294861	0	-3.4888	0.1	4.16279
BTB-01285492	1	28593991	2	29	333	548	0.0106233	0	-4.0696	0.1	4.54695
BTB-01285832	1	28769748	10	337	441	124	0.285341	0.1	-1.74815	0.1	1.79876
BFGL-NGS-111117	1	28801516	2	1	90	819	0.359998	0.1	-1.49487	0.1	1.8167
BTB-01285855	1	28823759	5	20	260	627	0.247523	0.1	-1.88438	0.1	2.00667
BTB-01334086	1	28900241	4	0	18	890	0.762907	0.1	-0.498076	0.1	0.996151
BTB-01334157	1	28926715	29	118	404	361	0.767307	0.1	0.500395	0.1	-0.496258
BTB-01334105	1	28949444	5	828	79	0	0.170283	0.1	-2.22711	0.1	4.45422
ARS-BFGL-BAC-15050	1	28976084	3	0	46	863	0.433824	0.1	-1.28155	0.1	2.5631
BTB-01333903	1	29095948	3	893	15	1	0.000981043	0.1	5.80034	0.1	-2.4328
ARS-BFGL-BAC-15042	1	29122973	6	583	283	40	0.450333	0.1	1.27005	0.1	-1.22962
BTB-01333940	1	29147079	5	8	155	744	0.981442	0.1	-0.0386037	0	0.0386838
Hapmap28062-BTA-163502	1	29219133	2	910	0	0	#DIV/0!	0.1	#DIV/0!	0	0
BTA-110133-no-rs	1	29251600	228	0	26	658	0.612367	0.3	-0.959499	0	1.919
BTB-00012150	1	29303974	8	241	430	233	0.143967	0	2.49193	0.1	-2.40107
BTB-00012128	1	29330361	9	202	455	246	0.760354	0	-0.504966	0.1	0.508822
ARS-BFGL-BAC-14387	1	29353912	10	217	441	244	0.522439	0	1.07638	0.1	-1.05917
BTB-00011988	1	29378748	3	10	134	765	0.136851	0	2.53105	0.1	-2.22651
ARS-BFGL-NGS-20624	1	29406291	16	399	406	91	0.407265	0	-1.36563	0.1	1.39939
ARS-BFGL-BAC-15059	1	29604865	9	353	439	111	0.153028	0	-2.32364	0.2	2.41601
BFGL-NGS-119690	1	29642351	6	568	312	26	0.0288432	0	-3.5079	0.2	3.88063
ARS-BFGL-BAC-15061	1	29675490	58	144	410	300	0.845528	0	0.334461	0.2	-0.332713
BTA-59279-no-rs	1	29700548	22	0	78	812	0.171565	0	-2.24124	0.2	4.48249
BTB-00012425	1	29712572	4	1	135	772	0.0473732	0	-3.18886	0.1	4.47399
BTB-00012448	1	29739312	7	410	424	71	0.00680859	0	-4.31242	0.1	4.68238
BTB-01734615	1	29783741	8	814	90	0	0.115237	0	-2.55418	0.1	5.10835
BTB-01734642	1	29808262	8	74	385	445	0.465247	0	-1.19997	0.1	1.22809
ARS-BFGL-NGS-108911	1	29830062	4	336	426	146	0.572957	0	0.94427	0.1	-0.930243
ARS-BFGL-NGS-100058	1	29864864	15	254	426	217	0.14594	0	2.48931	0.1	-2.39846
ARS-BFGL-NGS-74692	1	29885949	14	554	304	40	0.834689	0	-0.347002	0.1	0.350017
BTB-00012560	1	29929918	10	650	242	10	0.0154872	0	-3.8801	0.1	4.58138
Hapmap40010-BTA-59286	1	29975904	8	259	431	214	0.184945	0	2.25539	0.1	-2.18057
BTB-00012627	1	30006609	81	439	328	64	0.801342	0	0.438336	0.1	-0.434509
ARS-BFGL-BAC-11193	1	30036544	13	309	433	157	0.802089	0	0.419736	0.1	-0.417002
BFGL-NGS-119297	1	30066113	8	0	0	904	#DIV/0!	0	#DIV/0!	0	0
ARS-BFGL-NGS-24142	1	30155666	2	16	229	665	0.463835	0	-1.19979	0	1.25509
ARS-BFGL-NGS-101348	1	30188210	5	736	165	6	0.320336	0	-1.62353	0	1.78517
BFGL-NGS-114084	1	30242627	4	138	461	309	0.111901	0	-2.57177	0	2.67913
BTB-00013095	1	30358494	3	67	384	458	0.268549	0	-1.8024	0	1.86848
BTB-02049040	1	30429564	6	367	440	99	0.0524161	0.1	-3.12468	0	3.29808
BTB-00013185	1	30515558	3	0	44	865	0.454585	0.6	-1.22513	0	2.45026
ARS-BFGL-BAC-7359	1	30575134	9	0	44	859	0.453016	0	-1.23337	0.1	2.46675
BTA-59299-no-rs	1	30619465	11	296	436	169	0.705988	0	0.632399	0.1	-0.62628
BTB-00013370	1	30660885	4	908	0	0	#DIV/0!	0	#DIV/0!	0.1	0
BTA-59305-no-rs	1	30701093	16	17	252	627	0.146988	0	-2.36654	0.3	2.57301
BTB-00013460	1	30729602	3	38	335	536	0.108853	0	-2.59193	0.3	2.76467
Hapmap39934-BTA-59308	1	30759619	80	74	403	355	0.0070087	0	-4.47474	0.3	4.85585
ARS-BFGL-BAC-7369	1	30795561	2	11	185	714	0.799661	0	-0.418892	0.2	0.426978
ARS-BFGL-NGS-14285	1	30828461	12	28	256	616	0.823283	0	0.373604	0.2	-0.3695
ARS-BFGL-BAC-11830	1	30843174	17	49	359	487	0.100656	0	-2.67245	0.2	2.83614
ARS-BFGL-NGS-40158	1	30878714	9	79	341	483	0.0939937	0	2.86869	0.2	-2.7138
BTA-18114-no-rs	1	30905687	4	740	160	8	0.841135	0	-0.331495	0.2	0.337404
BTB-01303393	1	30970702	9	383	422	98	0.252663	0.1	-1.86845	0.2	1.93038
BTB-01303334	1	31017189	7	52	370	483	0.0834709	0.1	-2.79865	0.2	2.9746
BTA-87372-no-rs	1	31039669	10	211	468	223	0.255291	0.1	-1.85934	0.2	1.91218
BTA-41946-no-rs	1	31059823	26	519	316	51	0.751543	0.1	0.534687	0.2	-0.528284
Hapmap32039-BTA-131798	1	31128141	24	483	346	59	0.779181	0.1	-0.468266	0.2	0.472904
Hapmap50687-BTA-41950	1	31179908	3	763	139	7	0.80894	0.1	0.40261	0.2	-0.393302
BTB-01831270	1	31273601	25	0	3	884	0.959763	0.1	-0.0846263	0.2	0.169253
BTB-00013894	1	31301534	7	53	361	491	0.208358	0.1	-2.04907	0.2	2.14268
ARS-BFGL-NGS-97949	1	31327687	5	7	127	773	0.481371	0.1	1.18295	0.2	-1.10301
BTB-00013847	1	31352735	49	140	397	326	0.302017	0.1	1.78866	0.2	-1.73867
BTA-110980-no-rs	1	31514181	7	151	435	319	0.895553	0.1	0.218675	0.2	-0.217925
BTB-01653833	1	31547314	19	163	418	312	0.268603	0.2	1.88659	0.1	-1.83234
BTB-01653794	1	31580519	4	600	273	35	0.572168	0.2	0.946231	0.1	-0.922373
BTB-01335754	1	31611907	8	9	190	705	0.332799	0.2	-1.58545	0.1	1.71206
BTB-01335860	1	31800714	5	642	235	30	0.142607	0.2	2.49638	0	-2.31934
Hapmap33671-BTA-153460	1	31879528	8	0	2	902	0.973438	0.2	-0.0553404	0	0.110681
ARS-BFGL-NGS-11623	1	32023796	9	3	106	794	0.78676	0	-0.44811	0	0.465565
BTB-01843131	1	32110861	6	502	342	62	0.717766	0.1	0.604061	0.1	-0.59645
ARS-BFGL-NGS-80747	1	32192770	5	222	469	216	0.302681	0.1	-1.68289	0.1	1.72609
BTB-01657730	1	32267589	41	51	320	500	0.983092	0.1	-0.0358912	0.2	0.0359199
BTB-01955576	1	32308255	4	33	269	606	0.643025	0.1	0.775051	0.2	-0.758608
ARS-BFGL-NGS-64530	1	32334089	16	66	346	484	0.70089	0.1	0.645796	0.2	-0.637349
BTB-01755357	1	32364122	9	66	349	488	0.740257	0.1	0.554679	0.2	-0.548427
BTB-02018681	1	32423822	22	591	259	40	0.0933167	0.3	2.89635	0.1	-2.68891
BTB-00014284	1	32491090	92	39	321	460	0.0704482	0.3	-3.06493	0.2	3.29322
Hapmap43017-BTA-69173	1	32539930	2	60	342	508	0.811654	0.3	0.396538	0.1	-0.393207
BTB-00014368	1	32582468	9	597	266	40	0.140721	0.3	2.51424	0.1	-2.35668
ARS-BFGL-NGS-1179	1	32619231	8	67	347	490	0.607277	0.3	0.862141	0.1	-0.847132
BTB-00014413	1	32641849	9	43	327	533	0.425622	0.3	-1.30852	0.1	1.35018
BTB-00014500	1	32712010	15	469	360	68	0.924689	0.3	-0.157563	0.2	0.158061
BTB-00014527	1	32755621	4	43	333	532	0.318315	0.3	-1.62933	0.1	1.69407
Hapmap38175-BTA-69177	1	32846885	43	250	447	172	0.273788	0.4	-1.82301	0.2	1.87437
Hapmap52004-BTA-69178	1	32878143	5	110	403	394	0.656692	0.3	0.743472	0.3	-0.734088
BTB-00014686	1	32949574	10	175	426	301	0.271227	0.2	1.86652	0.4	-1.81396
BTB-00014722	1	32987752	7	337	443	125	0.28085	0.3	-1.76138	0.3	1.8127
ARS-BFGL-NGS-81358	1	33014523	234	375	255	48	0.606654	0.9	0.998617	0.5	-0.978119
BTB-00014850	1	33047885	80	316	371	145	0.0470759	0.3	3.56902	0.4	-3.37526
BTB-00014929	1	33095595	9	130	444	329	0.312857	0.3	-1.65201	0.5	1.69666
BTB-00015102	1	33136013	17	391	408	96	0.494097	0.3	-1.13009	0.5	1.15278
BTA-69182-no-rs	1	33178037	30	69	324	489	0.138721	0.2	2.55802	0.7	-2.42936
BTB-00015164	1	33216182	27	378	410	97	0.36521	0.2	-1.4994	0.5	1.53911
Hapmap58994-rs29021251	1	33254598	6	739	158	9	0.863878	0.1	0.285601	0.5	-0.281465
Hapmap40138-BTA-69192	1	33296051	1	0	4	907	0.947052	0.1	-0.10989	0.5	0.21978
BTB-00015448	1	33502426	24	99	389	400	0.762466	0.2	0.509731	0.5	-0.505198
ARS-BFGL-NGS-19127	1	33558635	6	316	454	136	0.191519	0.1	-2.12452	0.5	2.19782
BTB-00016647	1	33580542	7	312	455	138	0.184401	0.1	-2.1595	0.5	2.23499
BTA-69212-no-rs	1	33637324	4	205	492	211	0.0116168	0.1	-4.02588	0.6	4.27895
Hapmap32679-BTA-69218	1	33679721	4	908	0	0	#DIV/0!	0.1	#DIV/0!	0.5	0
BTB-00015939	1	33711421	5	776	128	3	0.344103	0.1	-1.5468	0.5	1.75191
BTB-00015961	1	33744103	3	108	433	368	0.257175	0.1	-1.8451	0.4	1.90382
BTB-00016058	1	33771635	30	304	412	166	0.208866	0.1	2.16247	0.4	-2.09172
Hapmap48855-BTA-69221	1	33799177	9	112	404	387	0.679828	0.1	0.691468	0.4	-0.683403
BTA-69225-no-rs	1	33828831	158	282	320	152	0.000586982	0.2	6.70553	0.5	-6.05492
BTA-69226-no-rs	1	33849425	7	358	413	134	0.40419	0.2	1.40619	0.5	-1.37454
BTA-69229-no-rs	1	33897881	14	898	0	0	#DIV/0!	0.3	#DIV/0!	0.5	0
BTB-00901823	1	33956040	2	20	217	673	0.612164	0.2	0.847504	0.5	-0.822686
BTB-00901868	1	33983401	16	645	228	23	0.596537	0.2	0.892239	0.5	-0.86667
BTB-00901957	1	34021281	16	34	235	627	0.0462059	0.2	3.44858	0.5	-3.13251
BTB-00902072	1	34054462	69	721	120	2	0.195678	0.2	-2.18081	0.5	2.64791
BTB-00902144	1	34085799	5	431	366	110	0.0197829	0.1	4.03106	0.2	-3.75937
ARS-BFGL-NGS-26646	1	34144326	41	869	2	0	0.972939	0.1	-0.0574383	0.1	0.114877
ARS-BFGL-NGS-45064	1	34194843	3	125	432	352	0.679288	0.1	-0.681002	0.2	0.688645
ARS-BFGL-NGS-21650	1	34217265	31	164	433	284	0.963172	0.1	-0.0777199	0.1	0.0778129
Hapmap43403-BTA-91448	1	34242601	0	65	318	529	0.0744248	0	3.04634	0.1	-2.85741
BTB-01419032	1	34268030	2	3	142	765	0.180568	0	-2.17224	0.1	2.57083
BTA-91456-no-rs	1	34300518	6	1	94	811	0.306902	0	-1.66941	0.1	2.0657
Hapmap34824-BES10_Contig592_452	1	34347534	10	306	418	178	0.104057	0.1	2.78352	0.1	-2.66772
BTB-01419286	1	34379954	11	580	297	24	0.0520802	0.1	-3.13743	0.1	3.4464
BFGL-NGS-115451	1	34407163	1	18	200	693	0.42487	0	1.3399	0.1	-1.27476
BTA-60805-no-rs	1	34458788	4	734	168	6	0.277711	0	-1.76984	0.1	1.96168
BTB-00929993	1	34512155	4	11	169	728	0.736128	0	0.562324	0.1	-0.547776
ARS-BFGL-BAC-11852	1	34589544	3	771	135	3	0.252579	0	-1.86271	0.1	2.1582
Hapmap52277-rs29017401	1	34615255	169	80	417	246	7.57712e-07	0.2	-8.38162	0.1	9.64621
Hapmap55373-rs29027574	1	34639390	9	417	408	78	0.118809	0	-2.53134	0.1	2.65431
BTB-00930093	1	34679428	5	9	188	710	0.373711	0	-1.45566	0.1	1.56265
BTB-00930215	1	34747728	4	253	460	195	0.600752	0	-0.860936	0.1	0.872214
BTB-00930351	1	34780064	5	6	162	739	0.369228	0	-1.46917	0.1	1.60177
Hapmap49364-BTA-89353	1	34825271	3	142	401	366	0.0673689	0	3.13142	0.1	-2.97806
ARS-BFGL-NGS-96394	1	34846248	25	1	6	880	2.06607e-13	0	14.3164	0.1	-2.9623
BTB-01965833	1	34927492	4	340	425	143	0.595145	0	0.889662	0	-0.877148
BTB-01965810	1	34948668	2	23	193	694	0.0337104	0	3.6528	0	-3.22714
Hapmap43629-BTA-60810	1	34987549	24	214	450	224	0.684357	0	-0.677513	0.1	0.684447
BTB-00930398	1	35020482	6	906	0	0	#DIV/0!	0	#DIV/0!	0.1	0
BTB-01211075	1	35047498	16	144	392	360	0.0335363	0	3.6861	0.1	-3.47576
Hapmap47907-BTA-29493	1	35080817	2	666	218	26	0.117101	0	2.66848	0.1	-2.45238
Hapmap43823-BTA-27227	1	35107691	4	93	401	414	0.776613	0	-0.46861	0.1	0.472563
BTB-01890914	1	35130954	4	115	412	381	0.82546	0	0.367273	0.1	-0.365009
UA-IFASA-4161	1	35152843	1	95	402	414	0.859057	0	-0.293306	0.1	0.294844
BTB-01210899	1	35197090	43	50	307	512	0.657364	0	0.758076	0.1	-0.74521
ARS-BFGL-BAC-12481	1	35238664	4	310	435	163	0.6284	0	0.809626	0.1	-0.799534
BTB-00017000	1	35262096	5	105	405	397	0.911706	0	0.184437	0.2	-0.183849
Hapmap43052-BTA-79184	1	35285631	14	554	300	44	0.680618	0	0.691579	0.2	-0.68011
BTA-79188-no-rs	1	35309774	2	26	250	634	0.821126	0	0.376167	0.2	-0.37184
BTA-111131-no-rs	1	35331613	18	372	403	119	0.55097	0	1.00732	0.2	-0.990577
BTB-01210835	1	35360432	51	809	41	11	1.70658e-21	0.2	20.0132	0.2	-8.23626
BTB-01210806	1	35381801	7	120	431	354	0.532933	0	-1.02583	0.2	1.04337
BTB-01210766	1	35425846	1	0	24	887	0.687033	0	-0.663013	0.2	1.32603
BTA-111133-no-rs	1	35480868	14	277	459	162	0.238724	0	-1.92866	0.2	1.98691
ARS-BFGL-NGS-100434	1	35610743	4	417	391	100	0.562365	0	0.970711	0.1	-0.954233
BTB-00016718	1	35649818	10	683	211	8	0.0572336	0	-3.07153	0.1	3.56477
BTB-00016701	1	35676936	24	173	425	290	0.440545	0	1.3113	0.1	-1.28528
ARS-BFGL-NGS-28489	1	35713130	12	112	410	378	0.959737	0	0.0842109	0.1	-0.0840911
DPI-55	1	35756433	10	339	427	136	0.935323	0	0.135282	0.1	-0.134989
Hapmap32018-BTA-123851	1	35881277	2	9	153	748	0.706572	0	0.627925	0.1	-0.607907
BTB-00016898	1	36085240	5	10	216	681	0.116378	0	-2.54227	0	2.84956
BTB-00016906	1	36139750	7	108	396	401	0.500584	0	1.13233	0	-1.11049
ARS-BFGL-NGS-60721	1	36174881	9	702	187	14	0.702812	0	0.638903	0	-0.622236
BTB-01682411	1	36251385	185	726	1	0	0.985195	0	-0.0343997	0	0.0687995
Hapmap24792-BTA-123860	1	36334981	5	0	0	907	#DIV/0!	0	#DIV/0!	0	0
DPI-2	1	36377351	2	28	239	643	0.317902	0	1.6838	0	-1.60027
BTA-79199-no-rs	1	36404483	9	613	254	36	0.138986	0	2.52557	0	-2.359
ARS-BFGL-BAC-837	1	36507775	20	267	458	167	0.232498	0	-1.96042	0	2.02029
Hapmap44571-BTA-79197	1	36531418	17	824	69	2	0.662093	0	0.735821	0	-0.678765
BTB-00017157	1	36632291	30	43	269	570	0.127344	0.1	2.63631	0	-2.47025
BTB-00017182	1	36660959	137	498	243	34	0.530639	0.1	1.13915	0	-1.10653
ARS-BFGL-BAC-7452	1	36702479	28	0	2	882	0.973139	0.1	-0.0565931	0	0.113186
Hapmap40144-BTA-79228	1	36730938	2	856	54	0	0.356315	0	-1.5062	0	3.01241
BFGL-NGS-116830	1	36761876	36	24	88	764	1.00663e-18	0	18.0253	0	-9.94088
Hapmap41641-BTA-79222	1	36790107	3	368	394	147	0.0177228	0	4.10025	0	-3.84103
BTB-00017988	1	36831899	3	203	426	280	0.091732	0	2.87938	0	-2.75752
ARS-BFGL-BAC-4996	1	36897970	35	364	407	106	0.633462	0	-0.798742	0.1	0.809651
Hapmap57330-rs29009759	1	36925178	4	378	406	124	0.369087	0	1.51325	0.1	-1.47583
BTA-79216-no-rs	1	36958447	3	21	197	691	0.124362	0	2.61688	0.1	-2.38752
Hapmap48471-BTA-79215	1	37000318	2	0	0	910	#DIV/0!	0	#DIV/0!	0.1	0
BTB-00017697	1	37028005	28	556	292	36	0.762252	0	-0.506188	0.1	0.512863
ARS-BFGL-BAC-11284	1	37055583	3	457	364	88	0.215224	0	2.09933	0.1	-2.01914
BFGL-NGS-116207	1	37086737	5	183	447	277	0.912921	0	0.181884	0.1	-0.181381
Hapmap50474-BTA-79209	1	37113944	1	26	203	682	0.0247788	0	3.86793	0.1	-3.41709
BTB-00017422	1	37140938	19	121	449	323	0.073798	0	-2.90707	0.1	3.04823
ARS-BFGL-BAC-11294	1	37166943	1	0	26	885	0.662152	0	-0.718666	0.1	1.43733
BTA-79205-no-rs	1	37217906	10	0	2	900	0.973409	0	-0.0554631	0.1	0.110926
Hapmap43356-BTA-79201	1	37243055	7	540	320	45	0.785214	0	-0.450928	0.1	0.455782
Hapmap50634-BTA-26738	1	37438184	11	99	363	439	0.0696684	0.1	3.11885	0	-2.95016
ARS-BFGL-NGS-44057	1	37479118	2	524	325	61	0.274525	0.1	1.84516	0	-1.77381
ARS-BFGL-NGS-38419	1	37506772	2	842	67	1	0.77956	0.1	-0.461785	0	0.493831
Hapmap49369-BTA-89952	1	37667471	2	521	328	61	0.339012	0	1.61068	0	-1.55627
Hapmap52575-rs29013932	1	37718259	15	897	0	0	#DIV/0!	0	#DIV/0!	0	0
BTA-115758-no-rs	1	37747212	8	9	204	691	0.152861	0	-2.3233	0	2.59329
BTA-111758-no-rs	1	37788381	6	0	0	906	#DIV/0!	0	#DIV/0!	0	0
DPI-27	1	37830244	6	306	441	159	0.995943	0	0.00844637	0.1	-0.00844527
BTA-111760-no-rs	1	37861522	13	535	308	56	0.195696	0	2.20635	0.1	-2.10134
DPI-28	1	37890857	13	229	451	219	0.917345	0	-0.172762	0.1	0.17321
ARS-BFGL-BAC-11938	1	37933311	42	213	441	216	0.683866	0	-0.685558	0.1	0.692657
Hapmap46343-BTA-111768	1	37962258	3	223	460	226	0.714978	0	-0.601988	0.1	0.607457
BTA-111771-no-rs	1	38022100	18	163	416	315	0.213038	0	2.12761	0.1	-2.05871
ARS-BFGL-NGS-84905	1	38083011	3	38	298	573	0.924035	0	-0.157882	0.1	0.158524
BTA-120277-no-rs	1	38119281	5	623	259	25	0.756851	0	-0.511421	0.1	0.519559
ARS-BFGL-NGS-12168	1	38245979	4	65	390	453	0.124894	0	-2.48464	0.1	2.6117
BTA-89302-no-rs	1	38277857	31	14	184	683	0.691575	0	0.672816	0.1	-0.654552
ARS-BFGL-BAC-14429	1	38298216	7	57	382	466	0.067046	0	-2.95658	0.1	3.14577
Hapmap39875-BTA-97144	1	38327651	4	187	461	260	0.506906	0	-1.08936	0.1	1.10752
Hapmap29197-BTA-97143	1	38372694	4	72	353	483	0.505229	0	1.11807	0.1	-1.0935
Hapmap42111-BTA-122184	1	38444434	8	8	151	745	0.909244	0	0.189927	0.1	-0.187991
ARS-BFGL-NGS-23720	1	38486178	18	240	463	191	0.244603	0	-1.90933	0.1	1.96531
Hapmap25605-BTA-155012	1	38577650	4	907	1	0	0.986754	0	-0.0275406	0.1	0.0550812
ARS-BFGL-NGS-53463	1	38620892	6	102	457	347	0.0077791	0.1	-4.2419	0.1	4.55947
ARS-BFGL-NGS-64136	1	38776938	9	0	0	903	#DIV/0!	0	#DIV/0!	0.1	0
ARS-BFGL-NGS-100005	1	38806544	51	396	388	77	0.189838	0	-2.18629	0.1	2.27684
BFGL-NGS-114608	1	38952266	3	580	277	52	0.015602	0	4.18471	0.1	-3.79661
ARS-BFGL-NGS-103535	1	39186973	8	488	337	79	0.0601084	0	3.23055	0.2	-3.03434
BTA-115317-no-rs	1	39230848	1	909	2	0	0.973541	0	-0.0549149	0.1	0.10983
ARS-BFGL-NGS-42813	1	39307648	5	32	280	595	0.893872	0	-0.220996	0.1	0.222352
ARS-BFGL-NGS-85768	1	39384791	12	42	297	561	0.737547	0	0.56166	0.2	-0.553931
BTA-16749-no-rs	1	39429581	26	719	152	15	0.0393115	0.1	3.59049	0.2	-3.09553
Hapmap51081-BTA-89053	1	39454543	4	756	147	5	0.452825	0	-1.23053	0.2	1.33248
Hapmap23652-BTA-16748	1	39568801	6	904	2	0	0.973468	0	-0.0552181	0.5	0.110436
ARS-BFGL-NGS-97815	1	39692199	19	477	330	86	0.0105096	0	4.48107	0.3	-4.11886
BTA-07775-no-rs	1	39716031	13	0	42	857	0.473287	0	-1.18193	0.2	2.36387
Hapmap33732-BTA-160835	1	39820990	198	711	3	0	0.955139	0.1	-0.105153	0.5	0.210305
BTA-109574-no-rs	1	39882375	28	152	430	302	0.959883	0.2	-0.0845185	0.5	0.0846299
Hapmap39970-BTA-117984	1	39933730	19	424	369	100	0.149011	0.2	2.47568	0.2	-2.36975
ARS-BFGL-NGS-26011	1	39976415	6	374	405	127	0.303641	0	1.73897	0.2	-1.68995
BTA-96881-no-rs	1	40050486	6	53	323	530	0.683691	0	0.681443	0.2	-0.671116
ARS-BFGL-BAC-7483	1	40120710	14	425	356	117	0.00237206	0	5.3564	0.2	-4.89055
ARS-BFGL-NGS-84347	1	40150877	13	1	87	811	0.393894	0	-1.4021	0.2	1.68516
ARS-BFGL-BAC-11946	1	40300539	26	2	54	830	0.264836	0	1.90945	0.2	-1.53929
Hapmap47738-BTA-79246	1	40327196	21	172	413	306	0.124241	0	2.64478	0.2	-2.53976
ARS-BFGL-BAC-12579	1	40407178	4	127	397	384	0.136628	0	2.53395	0.2	-2.43025
Hapmap27571-BTA-123885	1	40566714	25	316	432	139	0.666594	0.1	-0.718131	0.3	0.726366
BTB-01810584	1	40604384	7	673	215	17	0.971538	0.1	-0.0592668	0.2	0.0593977
ARS-BFGL-NGS-107020	1	40638043	5	677	217	13	0.348447	0.1	-1.53314	0.2	1.63255
Hapmap51428-BTA-26864	1	40661662	41	448	359	64	0.493125	0.1	-1.14793	0.2	1.17474
ARS-BFGL-NGS-55025	1	40691262	61	85	334	432	0.0878851	0.1	3.01599	0.2	-2.85292
BTB-00018760	1	40719346	27	71	365	449	0.790833	0.1	-0.443809	0.2	0.447679
Hapmap38790-BTA-87413	1	40758982	7	90	410	405	0.351335	0.1	-1.52577	0.2	1.56823
ARS-BFGL-BAC-13195	1	40878675	7	653	238	14	0.14142	0.1	-2.38718	0.2	2.61839
BTB-01806368	1	40904125	6	205	433	268	0.234393	0.1	2.0159	0.2	-1.9558
ARS-BFGL-NGS-34353	1	40931076	9	11	167	725	0.693294	0.1	0.660585	0.2	-0.640568
BTB-00018513	1	40958013	6	13	237	656	0.103168	0.1	-2.63766	0.2	2.92954
ARS-BFGL-NGS-20360	1	40995637	12	644	238	18	0.460944	0.1	-1.21409	0.2	1.26735
BTB-00018431	1	41020597	38	242	434	198	0.897871	0.1	0.217551	0.2	-0.21684
BTB-00018408	1	41042734	8	555	314	35	0.250571	0.1	-1.87555	0.2	1.96921
BTB-00018345	1	41095556	2	0	0	910	#DIV/0!	0	#DIV/0!	0.1	0
BTB-01249999	1	41168632	3	36	327	546	0.131743	0	-2.44017	0.1	2.59699
BTA-117821-no-rs	1	41201221	7	20	278	607	0.0685665	0	-2.94073	0.1	3.23673
BTA-122545-no-rs	1	41248663	21	889	2	0	0.973245	0.1	-0.0561482	0.2	0.112296
BTB-01250106	1	41272856	4	47	308	553	0.629521	0.1	0.806964	0.1	-0.791717
Hapmap51160-BTA-117818	1	41306129	21	348	399	144	0.1017	0.1	2.82098	0.1	-2.6973
ARS-BFGL-NGS-86662	1	41342673	5	160	408	339	0.0544133	0.1	3.30232	0.1	-3.13657
ARS-BFGL-BAC-13216	1	41395716	19	123	408	362	0.638466	0.1	0.792416	0.1	-0.782143
BFGL-NGS-110537	1	41437043	7	6	123	776	0.641955	0.1	0.778868	0.1	-0.741438
ARS-BFGL-NGS-23908	1	41459256	0	1	93	818	0.322861	0.1	-1.61085	0.1	1.98229
BTB-01250420	1	41489564	5	796	107	4	0.84275	0.1	0.330442	0.1	-0.322187
Hapmap45471-BTA-117823	1	41516046	1	155	453	303	0.516948	0.1	-1.06227	0.1	1.08003
BFGL-NGS-111921	1	41564115	7	75	322	508	0.0203092	0.1	4.0179	0.1	-3.70935
BTB-01952363	1	41600353	5	102	389	416	0.443899	0.1	1.28768	0.1	-1.25892
BTA-111731-no-rs	1	41630233	1	0	12	899	0.841397	0.1	-0.3304	0	0.6608
ARS-BFGL-NGS-32825	1	41675180	4	623	264	21	0.257473	0.1	-1.84496	0	1.95963
BTB-01462455	1	41722739	4	15	231	662	0.311162	0	-1.65321	0	1.76117
Hapmap34927-BES7_Contig453_1164	1	41793196	10	33	281	588	0.936318	0	-0.132839	0.1	0.133322
Hapmap38709-BTA-88324	1	41828458	7	1	20	884	0.0164697	0	4.15856	0.1	-2.15708
ARS-BFGL-NGS-100232	1	41888632	4	32	279	597	0.93227	0	-0.140824	0.1	0.141375
BTB-01555269	1	42047524	5	98	375	434	0.210614	0	2.12345	0.1	-2.04447
BTB-01555328	1	42082816	4	38	257	613	0.0978771	0	2.8263	0.1	-2.62241
ARS-BFGL-NGS-104431	1	42106878	8	607	259	38	0.124927	0	2.62027	0.2	-2.44521
ARS-BFGL-NGS-45335	1	42131683	3	49	285	575	0.0842358	0	2.95032	0.2	-2.75138
Hapmap32424-BTA-95573	1	42267612	40	1	1	870	3.9388e-86	0.2	61.6879	0.1	-3.27168
BTB-01135685	1	42301091	8	16	230	658	0.423258	0.1	-1.31441	0.1	1.38054
BTB-01135743	1	42367797	15	77	362	458	0.649055	0.1	0.765587	0.1	-0.754394
Hapmap23514-BTA-150593	1	42389698	17	135	399	361	0.153961	0.1	2.44234	0.1	-2.34786
Hapmap47786-BTA-95575	1	42488245	6	518	334	54	0.986833	0.1	0.0274211	0.1	-0.0274045
Hapmap33740-BTA-95578	1	42584715	32	880	0	0	#DIV/0!	0.3	#DIV/0!	0.1	0
BTA-95584-no-rs	1	42612041	10	368	420	114	0.730485	0.3	-0.570246	0.1	0.575729
Hapmap38486-BTA-30602	1	42676543	9	224	462	217	0.4835	0.1	-1.15258	0.2	1.17274
Hapmap38103-BTA-28646	1	42714935	11	6	143	752	0.777704	0.1	-0.468068	0.2	0.481579
Hapmap33759-BTA-160998	1	42738901	11	98	439	364	0.0427003	0.1	-3.26921	0.2	3.45936
BTB-01848824	1	42763138	4	464	379	65	0.297491	0.1	-1.69984	0.2	1.75927
BTA-122159-no-rs	1	42787964	9	256	469	178	0.161699	0.1	-2.27665	0.2	2.35706
BTB-01136210	1	42813943	10	581	293	28	0.219129	0.1	-2.00561	0.2	2.12388
BTA-95587-no-rs	1	42844728	0	0	6	906	0.920608	0	-0.164745	0.2	0.32949
ARS-BFGL-NGS-106725	1	42875763	5	164	459	284	0.363709	0	-1.48594	0.2	1.52041
Hapmap54599-rs29019617	1	42906016	4	154	406	348	0.0578385	0	3.2532	0.2	-3.09094
ARS-BFGL-NGS-23369	1	42937351	47	458	342	65	0.916527	0	0.1785	0.2	-0.177859
BFGL-NGS-118356	1	43030541	11	163	403	335	0.0316061	0	3.71817	0.2	-3.50968
ARS-BFGL-NGS-63816	1	43053682	2	565	295	50	0.163898	0	2.36314	0.2	-2.23624
Hapmap52536-rs29011297	1	43082466	6	252	449	205	0.853011	0	0.308725	0.2	-0.307294
Hapmap48210-BTA-120730	1	43137144	4	119	358	431	0.00141941	0	5.60692	0.1	-5.0981
BTB-00019290	1	43173390	2	910	0	0	#DIV/0!	0	#DIV/0!	0.1	0
ARS-BFGL-NGS-106432	1	43195972	25	61	352	474	0.690153	0	-0.664843	0.2	0.674068
ARS-BFGL-BAC-15157	1	43216666	4	113	415	380	0.985157	0	-0.0308598	0.2	0.0308759
ARS-BFGL-NGS-43530	1	43259208	2	1	83	826	0.463365	0	-1.20104	0.2	1.41214
Hapmap50812-BTA-89669	1	43280022	11	402	398	101	0.867647	0	0.278368	0.2	-0.277017
BTB-00019496	1	43303023	26	302	439	145	0.491786	0	-1.14177	0.2	1.16244
Hapmap39522-BTA-89675	1	43391347	2	375	425	110	0.533986	0	-1.02043	0.2	1.03825
BTB-01708786	1	43461070	5	204	441	262	0.47779	0.1	1.19275	0.1	-1.17155
ARS-BFGL-NGS-56548	1	43483580	12	144	454	302	0.219019	0.1	-2.00827	0	2.07284
BTB-01955018	1	43522083	4	9	104	795	0.00943446	0.1	4.51004	0	-3.52671
BTA-104608-no-rs	1	43622400	4	23	211	674	0.188456	0	2.23203	0	-2.07182
ARS-BFGL-NGS-81807	1	43642685	1	902	9	0	0.880897	0	-0.247594	0	0.495189
ARS-BFGL-NGS-75560	1	43674721	21	815	73	3	0.323378	0	1.68248	0	-1.44267
BTB-01567958	1	43699925	1	0	0	911	#DIV/0!	0	#DIV/0!	0	0
ARS-BFGL-NGS-93346	1	43728416	79	616	187	30	0.00133911	0	5.90288	0	-4.9714
BTA-27636-no-rs	1	43760389	1	3	131	777	0.305514	0	-1.6696	0	1.90839
BTB-00019569	1	43790687	3	0	0	909	#DIV/0!	0	#DIV/0!	0	0
BTB-00019582	1	43817827	7	397	411	97	0.539064	0	-1.01067	0	1.02882
ARS-BFGL-NGS-10059	1	43866604	3	763	136	10	0.162047	0	2.37515	0	-2.10651
BTA-89689-no-rs	1	43894798	4	12	161	735	0.349971	0	1.57568	0	-1.46665
Hapmap53820-rs29010070	1	43944468	3	522	333	54	0.926304	0	0.153631	0.1	-0.153109
BTB-00019683	1	44033800	22	0	23	867	0.696147	0	-0.650296	0.1	1.30059
BTB-00019705	1	44064308	3	283	439	187	0.484094	0	1.17422	0.1	-1.15348
ARS-BFGL-NGS-106220	1	44092637	4	535	332	41	0.243105	0	-1.90075	0.1	1.99066
BTB-00019769	1	44114982	6	80	357	469	0.308946	0	1.71966	0.1	-1.66395
BTB-00019788	1	44142531	40	537	300	35	0.389331	0	-1.43693	0.1	1.49106
ARS-BFGL-NGS-12781	1	44192992	3	480	353	76	0.332539	0	1.63368	0.1	-1.58235
Hapmap60973-rs29018366	1	44240247	49	123	416	324	0.569212	0.1	-0.959605	0.1	0.974662
Hapmap23873-BTA-139450	1	44276808	2	910	0	0	#DIV/0!	0.1	#DIV/0!	0.1	0
ARS-BFGL-BAC-15804	1	44310183	3	197	466	246	0.393688	0.1	-1.39507	0.1	1.4248
BTA-89691-no-rs	1	44419259	7	778	122	5	0.926846	0.2	0.152832	0.1	-0.151252
BTB-00019912	1	44460522	9	543	312	48	0.715746	0.1	0.609624	0.1	-0.601017
Hapmap46502-BTA-89692	1	44486456	1	428	403	80	0.278513	0.1	-1.76407	0.1	1.82337
ARS-BFGL-NGS-89857	1	44538808	3	723	180	6	0.146156	0.1	-2.35467	0.1	2.6915
BTA-89698-no-rs	1	44574678	4	37	289	582	0.88124	0.1	0.248514	0.1	-0.246906
BTA-89702-no-rs	1	44599101	7	712	184	9	0.446254	0.1	-1.25032	0.1	1.32928
Hapmap59911-rs29013984	1	44640564	6	285	457	164	0.413791	0.1	-1.33961	0.1	1.36759
BTA-20952-no-rs	1	44667571	49	316	405	142	0.524925	0.1	1.09406	0.1	-1.07534
BTA-89708-no-rs	1	44689271	7	265	437	203	0.371602	0	1.50773	0.2	-1.47394
BTB-00020263	1	44713676	5	34	279	594	0.861776	0	0.289909	0.2	-0.287638
Hapmap47773-BTA-89713	1	44739866	1	35	283	593	0.864538	0	0.283414	0.2	-0.281268
BTA-89717-no-rs	1	44776052	14	852	46	0	0.430875	0	-1.29746	0.2	2.59492
BTB-00020638	1	44817746	3	15	234	660	0.26536	0	-1.81425	0.2	1.94423
BTB-00020648	1	44840250	16	564	295	37	0.839492	0	-0.337188	0.2	0.340131
BTA-89719-no-rs	1	44861514	19	58	317	518	0.315283	0	1.70942	0.2	-1.64736
ARS-BFGL-NGS-101368	1	44894258	8	511	329	64	0.271611	0	1.86289	0.1	-1.79174
ARS-BFGL-NGS-19097	1	44931183	23	72	346	471	0.451643	0	1.27854	0.1	-1.24668
ARS-BFGL-NGS-106743	1	44961872	5	30	284	593	0.571702	0	-0.930281	0.1	0.955039
ARS-BFGL-NGS-64154	1	45023387	13	899	0	0	#DIV/0!	0	#DIV/0!	0.1	0
BFGL-NGS-118112	1	45063752	4	268	432	208	0.182059	0	2.26553	0.1	-2.18986
ARS-BFGL-NGS-96886	1	45088247	0	7	188	717	0.159347	0	-2.27813	0.1	2.57201
Hapmap49368-BTA-89726	1	45128702	6	450	394	62	0.0500544	0	-3.15563	0	3.36421
Hapmap28225-BTA-123915	1	45193604	1	0	0	911	#DIV/0!	0	#DIV/0!	0	0
BTB-00020882	1	45224789	1	0	0	911	#DIV/0!	0	#DIV/0!	0	0
BFGL-NGS-116079	1	45254961	2	26	202	682	0.022337	0	3.94158	0	-3.4739
BFGL-NGS-118317	1	45326138	2	135	462	313	0.0924394	0	-2.71538	0	2.83579
BTB-00021048	1	45348523	3	0	40	869	0.497593	0	-1.11249	0	2.22497
Hapmap57419-rs29025772	1	45382465	2	80	413	417	0.116993	0	-2.53401	0	2.65647
Hapmap43396-BTA-89742	1	45412402	15	681	204	12	0.453918	0	-1.235	0	1.30177
BTB-00021157	1	45438773	1	0	39	872	0.509128	0	-1.08196	0	2.16392
BTB-00021173	1	45465212	7	866	39	0	0.507666	0	-1.08921	0	2.17842
ARS-BFGL-NGS-57355	1	45512564	11	724	171	6	0.229334	0	-1.96381	0	2.19853
BTB-00021247	1	45536995	3	816	91	2	0.746778	0	-0.532643	0	0.562858
BTA-89748-no-rs	1	45570007	0	0	28	884	0.637774	0	-0.773527	0	1.54705
BTB-00021257	1	45647137	79	104	350	379	0.100689	0.2	2.92945	0.1	-2.78646
BTB-00021385	1	45681974	17	659	216	20	0.644109	0	0.778137	0	-0.757376
BTB-00021354	1	45755665	1	911	0	0	#DIV/0!	0	#DIV/0!	0	0
BTB-01788892	1	45898621	2	769	138	3	0.21985	0	-1.99389	0	2.33144
BTA-21519-no-rs	1	45986517	24	339	422	127	0.813963	0	-0.393289	0	0.395809
BTA-21524-no-rs	1	46009394	10	0	4	898	0.946788	0	-0.110988	0	0.221976
ARS-BFGL-NGS-75951	1	46151960	4	24	275	609	0.283578	0	-1.74874	0.1	1.84559
ARS-BFGL-NGS-31349	1	46199934	22	48	352	490	0.135961	0	-2.43949	0.1	2.57676
BTA-95285-no-rs	1	46229322	45	182	430	255	0.97671	0	0.0495985	0.1	-0.0495613
BTB-01462206	1	46291679	4	740	158	10	0.631847	0	0.801445	0.1	-0.770517
BTB-01462237	1	46323001	7	131	419	355	0.682367	0	0.684863	0.1	-0.677284
ARS-BFGL-NGS-68706	1	46346237	6	286	443	177	0.816427	0	0.38712	0.1	-0.384837
BFGL-NGS-113748	1	46368855	5	114	439	354	0.217942	0.1	-2.00525	0.1	2.07353
Hapmap38803-BTA-104250	1	46391245	9	513	330	60	0.483753	0	1.17909	0.1	-1.14979
BFGL-NGS-119382	1	46434314	8	375	413	116	0.89062	0	0.229218	0.1	-0.228338
BTB-00478386	1	46459716	8	550	308	46	0.735175	0	0.5657	0.1	-0.558148
BTB-00478374	1	46488918	10	124	441	337	0.285341	0.1	-1.74815	0.1	1.79876
BTB-00478347	1	46536857	4	0	0	908	#DIV/0!	0	#DIV/0!	0	0
ARS-BFGL-NGS-10512	1	46565190	4	44	305	559	0.772769	0	0.481451	0	-0.475863
BTB-01781942	1	46591593	3	0	0	909	#DIV/0!	0	#DIV/0!	0	0
BTA-90373-no-rs	1	46627510	6	617	264	25	0.608877	0	-0.842862	0	0.864952
ARS-BFGL-NGS-34687	1	46663776	8	43	302	559	0.787314	0	0.450703	0	-0.445766
BTB-01462011	1	46689839	3	75	353	481	0.369428	0	1.51131	0	-1.46715
BTB-01461996	1	46720959	9	222	439	242	0.413581	0	1.37944	0	-1.35127
ARS-BFGL-NGS-69116	1	46774007	20	0	2	890	0.97326	0	-0.0560853	0	0.112171
ARS-BFGL-NGS-31674	1	46801012	1	860	51	0	0.384748	0	-1.41972	0	2.83943
ARS-BFGL-NGS-33309	1	46829762	7	905	0	0	#DIV/0!	0	#DIV/0!	0	0
BTA-10863-rs29016414	1	46881367	2	4	131	775	0.538778	0.1	-1.00862	0.1	1.08527
BTA-95262-no-rs	1	46901458	5	44	314	549	0.916671	0.1	-0.173406	0.1	0.174131
BTA-95266-no-rs	1	46922053	21	14	204	673	0.744383	0.1	-0.543212	0.1	0.55519
BTB-01786029	1	46955850	65	30	279	538	0.40009	0.1	-1.42534	0.1	1.48166
BFGL-NGS-114234	1	46985245	2	684	212	14	0.597342	0.1	-0.867994	0.1	0.898871
BTA-14361-rs29023125	1	47016798	3	773	131	5	0.828296	0.1	-0.3584	0.1	0.367107
BTA-89822-no-rs	1	47045229	176	265	147	324	3.51116e-59	0.1	49.6824	0.1	-26.3534
BTA-89820-no-rs	1	47065260	6	144	428	334	0.724178	0.1	0.589661	0	-0.584166
Hapmap60140-ss46526251	1	47121526	10	14	231	657	0.213657	0.1	-2.02918	0.1	2.19638
UA-IFASA-4106	1	47153850	5	146	426	335	0.587771	0.1	0.908202	0.1	-0.895227
BTB-00468553	1	47187442	3	8	137	764	0.501506	0.1	1.12735	0	-1.05922
BTB-00468532	1	47270173	3	0	58	851	0.320434	0	-1.62145	0	3.2429
BTB-00468519	1	47307921	6	54	314	538	0.366131	0	1.52447	0.1	-1.4733
BFGL-NGS-110320	1	47347124	21	361	413	117	0.947465	0	-0.110249	0.1	0.110451
ARS-BFGL-NGS-67684	1	47372646	3	46	313	550	0.864834	0	0.283101	0.1	-0.281204
BTB-00468485	1	47400088	7	12	184	709	0.987323	0	0.0264163	0.1	-0.0263855
BTB-00468476	1	47427313	4	372	417	119	0.899632	0.1	0.209722	0.1	-0.208991
Hapmap41381-BTA-89814	1	47466443	355	114	342	101	6.77801e-08	0.3	-10.3841	0.2	12.1771
BTB-01608930	1	47536759	2	248	440	222	0.331719	0.2	1.63559	0.1	-1.59607
ARS-BFGL-NGS-69858	1	47565936	6	338	427	141	0.749288	0.2	0.533712	0.1	-0.529187
BTA-109011-no-rs	1	47694705	12	12	209	679	0.362218	0	-1.4962	0.1	1.59423
BTB-01625181	1	47729243	49	863	0	0	#DIV/0!	0	#DIV/0!	0	0
Hapmap39710-BTA-108633	1	47778313	5	288	467	152	0.107433	0	-2.60493	0	2.71297
Hapmap54262-rs29018839	1	47904414	47	192	415	258	0.305468	0	1.77361	0	-1.72692
ARS-BFGL-NGS-41577	1	47924987	5	787	114	6	0.404111	0	1.40486	0	-1.28358
BTB-01686544	1	48023952	1	909	2	0	0.973541	0	-0.0549149	0	0.10983
ARS-BFGL-NGS-23106	1	48053652	5	8	159	740	0.866501	0	-0.278315	0	0.282479
Hapmap40153-BTA-99041	1	48097918	5	538	324	45	0.672476	0	-0.697006	0	0.708615
BTA-99040-no-rs	1	48122472	20	2	68	822	0.63624	0	0.798166	0	-0.731213
ARS-BFGL-NGS-56683	1	48157392	8	0	0	904	#DIV/0!	0	#DIV/0!	0	0
ARS-BFGL-BAC-24524	1	48191477	7	63	357	485	0.806125	0	-0.406265	0	0.409692
Hapmap55429-rs29012753	1	48219436	17	165	439	291	0.979907	0	-0.0420762	0	0.0421035
BTB-02090792	1	48248143	7	93	385	427	0.651597	0	0.75621	0	-0.745968
BTB-01702372	1	48281402	5	6	128	773	0.780553	0	0.464696	0	-0.451337
BTB-01572184	1	48327004	7	403	407	95	0.603307	0	-0.856357	0	0.869467
Hapmap43751-BTA-104783	1	48354951	4	41	329	538	0.29643	0	-1.70351	0	1.77575
BTA-10188-no-rs	1	48395284	18	0	3	891	0.959922	0	-0.0839631	0	0.167926
Hapmap27626-BTA-155536	1	48440268	1	0	0	911	#DIV/0!	0	#DIV/0!	0	0
BTB-01967977	1	48471747	2	20	241	649	0.66737	0	-0.707319	0	0.724625
BTB-01663516	1	48503468	3	15	221	673	0.516612	0	-1.06427	0	1.10913
Hapmap42068-BTA-111564	1	48547741	36	397	380	99	0.576284	0	0.953124	0	-0.93737
Hapmap32121-BTA-156159	1	48573364	2	910	0	0	#DIV/0!	0	#DIV/0!	0	0
BTB-01202377	1	48640549	4	70	360	478	0.846043	0	0.323233	0	-0.321153
BTA-122400-no-rs	1	48665090	13	126	415	358	0.744278	0	0.54695	0	-0.542073
Hapmap60003-rs29024905	1	48689182	9	225	446	232	0.715654	0	0.609831	0	-0.604286
BTB-01202460	1	48771336	200	63	172	477	5.75132e-13	0	15.954	0	-11.5962
Hapmap27230-BTA-162491	1	48799606	9	354	406	143	0.142183	0	2.50478	0	-2.40663
ARS-BFGL-NGS-105365	1	48853131	5	529	329	49	0.816749	0	-0.383251	0	0.386635
ARS-BFGL-NGS-1695	1	48889677	5	192	464	251	0.407538	0	-1.35666	0	1.38481
ARS-BFGL-NGS-73983	1	48933290	9	246	453	204	0.868787	0	-0.274123	0	0.275256
ARS-BFGL-BAC-16973	1	48958004	8	221	448	235	0.795692	0	0.432459	0	-0.429665
Hapmap49948-BTA-29490	1	49022708	8	484	356	64	0.894292	0	-0.220482	0	0.221484
BTB-00021951	1	49064491	4	854	53	1	0.850213	0	0.314343	0	-0.299472
BTB-00021917	1	49099129	1	0	0	911	#DIV/0!	0	#DIV/0!	0	0
ARS-BFGL-NGS-50906	1	49221199	17	305	414	176	0.098456	0	2.84232	0.2	-2.72156
BTA-100017-no-rs	1	49244558	239	0	40	633	0.426872	0	-1.50864	0.1	3.01729
BTB-00021776	1	49267473	6	876	30	0	0.612343	0	-0.834783	0.1	1.66957
Hapmap59092-rs29024583	1	49302476	15	49	347	501	0.267761	0	-1.81715	0.1	1.89292
ARS-BFGL-NGS-41264	1	49403483	8	20	224	660	0.846527	0	0.322914	0.1	-0.319319
ARS-BFGL-NGS-15578	1	49481802	2	0	0	910	#DIV/0!	0	#DIV/0!	0.1	0
Hapmap38806-BTA-110152	1	49517485	3	26	292	591	0.157024	0	-2.2943	0.1	2.45481
BTB-01645206	1	49546277	20	0	4	888	0.94649	0.1	-0.112234	0.1	0.224467
BTB-01645280	1	49589646	11	296	445	160	0.745306	0.1	-0.538194	0.1	0.542701
BTB-01146938	1	49614528	49	295	410	158	0.458021	0.1	1.27945	0.1	-1.25441
Hapmap26719-BTA-151471	1	49660350	1	909	2	0	0.973541	0.1	-0.0549149	0.1	0.10983
BTB-01146838	1	49690524	8	208	455	241	0.810375	0.1	-0.397439	0.1	0.399822
BTB-01847183	1	49730922	37	734	132	9	0.267316	0.2	1.91151	0.1	-1.731
Hapmap50572-BTA-113037	1	49754203	181	155	433	143	5.68007e-07	0.2	-8.53415	0.1	9.72316
ARS-BFGL-NGS-49634	1	49858606	7	210	473	222	0.171182	0.1	-2.22493	0.1	2.30087
BTB-01202368	1	49875244	7	617	262	26	0.77438	0.1	-0.474181	0.1	0.481045
BTA-113021-no-rs	1	49925040	7	159	446	300	0.759969	0.1	-0.505241	0.1	0.50922
BTB-01077379	1	49971485	5	234	453	220	0.979229	0.1	0.0432431	0.1	-0.043215
BTB-01077277	1	50008817	25	121	421	345	0.678229	0.1	-0.691733	0.1	0.699637
BTB-01077261	1	50031807	3	4	111	794	0.954455	0.1	0.094807	0.1	-0.0941264
Hapmap57446-rs29023998	1	50085072	2	4	111	795	0.952584	0.1	0.0986553	0.1	-0.0979179
Hapmap50571-BTA-112994	1	50128667	2	0	1	909	0.986769	0.1	-0.0274801	0.1	0.0549602
BTA-103555-no-rs	1	50169472	10	630	253	19	0.271237	0.1	-1.79931	0.1	1.91326
BTB-01077007	1	50222675	18	68	342	484	0.483206	0.1	1.18658	0.1	-1.15846
Hapmap50221-BTA-112986	1	50261397	14	482	346	70	0.473058	0.1	1.21187	0.1	-1.18282
ARS-BFGL-BAC-15402	1	50282112	5	443	389	75	0.419512	0.1	-1.32275	0.1	1.35681
BTB-00132817	1	50319322	16	216	462	218	0.349496	0	-1.53908	0.1	1.57516
BTB-01699628	1	50351306	6	59	344	503	0.985677	0	0.0298309	0.1	-0.029812
BTA-114651-no-rs	1	50373058	8	286	460	158	0.246798	0	-1.89029	0.1	1.94652
Hapmap24476-BTA-130730	1	50411935	1	0	0	911	#DIV/0!	0	#DIV/0!	0.1	0
Hapmap41715-BTA-100026	1	50441311	10	133	402	367	0.183062	0	2.2679	0.1	-2.18588
Hapmap30497-BTA-123949	1	50480591	3	0	0	909	#DIV/0!	0	#DIV/0!	0.1	0
BTB-00022097	1	50531107	6	104	451	351	0.0230109	0.1	-3.6438	0.1	3.87644
BTB-00022142	1	50555210	10	348	447	107	0.0431795	0.1	-3.26017	0.1	3.44443
BTB-01165120	1	50586005	19	457	375	61	0.174401	0.1	-2.22315	0.1	2.32672
BTB-01165109	1	50631825	28	2	121	761	0.215635	0.1	-2.04068	0.1	2.46096
Hapmap49829-BTA-101896	1	50695139	8	146	426	332	0.633474	0	0.799366	0.1	-0.789316
Hapmap29401-BTA-152822	1	50742649	9	735	163	5	0.206775	0	-2.05831	0.1	2.33946
BTB-01164952	1	50773994	3	678	216	15	0.641278	0	-0.766789	0.1	0.790094
BTB-01164946	1	50801118	27	171	403	311	0.0499784	0	3.41055	0.1	-3.23689
Hapmap52897-rs29012790	1	50853397	3	33	285	591	0.850776	0	-0.311025	0.1	0.313678
BTB-01164879	1	50896973	6	4	102	800	0.700081	0	0.644036	0.1	-0.612752
BTB-00022352	1	50937217	29	589	263	31	0.806176	0	0.414573	0.1	-0.409791
BTB-00022376	1	50978709	7	758	139	8	0.562766	0	0.971328	0.1	-0.920809
Hapmap41716-BTA-100042	1	51006139	28	278	445	161	0.462027	0	-1.22197	0.1	1.24521
ARS-BFGL-NGS-103521	1	51124341	5	10	158	739	0.634563	0.2	0.795453	0.1	-0.765002
ARS-BFGL-NGS-101533	1	51163886	7	271	459	175	0.435736	0.1	-1.27907	0.1	1.30433
ARS-BFGL-NGS-6521	1	51300174	12	11	207	682	0.28426	0	-1.75392	0.1	1.89415
ARS-BFGL-NGS-14638	1	51342359	4	30	312	566	0.098826	0	-2.66775	0.1	2.8708
Hapmap42747-BTA-97910	1	51389104	11	216	468	217	0.243591	0	-1.90605	0.1	1.96159
BTB-00184675	1	51419363	2	46	306	558	0.630068	0	0.804771	0.1	-0.789451
ARS-BFGL-NGS-27696	1	51460267	4	17	258	633	0.111245	0	-2.57637	0.1	2.82229
ARS-BFGL-NGS-15670	1	51506986	6	40	302	564	0.957638	0	-0.0881587	0.1	0.0883539
BTB-01661970	1	51534243	7	67	377	461	0.399732	0	-1.38056	0.1	1.41925
BTB-01303185	1	51702374	14	68	289	541	0.00106598	0.2	5.79394	0.1	-5.13561
ARS-BFGL-NGS-80227	1	51737682	4	87	414	407	0.214259	0	-2.01999	0	2.09544
BTB-01303321	1	51793141	9	698	188	17	0.300337	0	1.75406	0	-1.64006
UA-IFASA-6260	1	51859932	3	65	376	468	0.37106	0	-1.46205	0	1.50603
BTB-02033694	1	51888747	4	0	2	906	0.973497	0	-0.0550964	0	0.110193
BTA-07486-rs29027151	1	51933753	1	907	4	0	0.947052	0	-0.10989	0	0.21978
BTB-00023604	1	51972285	5	864	43	0	0.464639	0	-1.19962	0	2.39923
Hapmap54644-rs29022483	1	52012989	6	441	400	65	0.0445853	0	-3.23223	0	3.44712
BTB-00023406	1	52066860	64	24	302	522	0.0110837	0	-4.18667	0.2	4.71882
BTB-00023392	1	52088248	1	0	19	892	0.750435	0	-0.524152	0	1.0483
BTB-00023322	1	52135973	4	47	237	624	0.000178032	0	6.65966	0.1	-5.6503
BTA-100076-no-rs	1	52172541	8	143	442	319	0.621903	0	-0.813489	0.1	0.824041
ARS-BFGL-NGS-29536	1	52217228	5	182	448	277	0.97189	0	0.0585379	0.1	-0.0584858
ARS-BFGL-NGS-26781	1	52272440	5	93	377	437	0.382227	0	1.47237	0.1	-1.43362
BTA-27925-no-rs	1	52328172	13	270	449	180	0.787273	0	-0.447999	0.1	0.451064
Hapmap23148-BTA-123974	1	52388163	6	118	427	361	0.637172	0	-0.777443	0.1	0.787557
ARS-BFGL-NGS-69861	1	52436568	56	853	3	0	0.95904	0	-0.0876937	0.1	0.175387
UA-IFASA-5103	1	52539818	16	292	451	153	0.345403	0	-1.552	0.1	1.58999
ARS-BFGL-NGS-105123	1	52561032	9	247	473	183	0.111861	0	-2.57898	0.1	2.68212
BTB-01743557	1	52582866	5	759	140	8	0.585161	0	0.914615	0.1	-0.869761
ARS-BFGL-NGS-17305	1	52644193	3	862	47	0	0.423635	0	-1.30978	0.1	2.61957
Hapmap42392-BTA-100065	1	52687801	45	616	229	22	0.896213	0	0.222003	0.1	-0.22041
BTB-00022907	1	52720812	1	911	0	0	#DIV/0!	0	#DIV/0!	0.1	0
ARS-BFGL-BAC-17968	1	52757942	11	739	153	9	0.730951	0	0.576103	0.1	-0.559331
BFGL-NGS-112553	1	52795445	6	113	428	365	0.469367	0	-1.18775	0.1	1.21168
BTA-100060-no-rs	1	52827028	8	235	464	205	0.405264	0	-1.36539	0.1	1.39378
ARS-BFGL-BAC-23725	1	52847365	8	381	429	94	0.0951696	0	-2.70216	0.1	2.83375
BTA-100058-no-rs	1	52870293	5	323	465	119	0.015992	0	-3.85175	0.1	4.1025
Hapmap47522-BTA-120738	1	52898766	10	322	461	119	0.0212339	0	-3.69899	0.1	3.92978
ARS-BFGL-NGS-106276	1	52922735	372	129	211	200	1.95085e-06	0.1	11.5427	0.1	-9.73432
BTA-120739-no-rs	1	52952324	6	114	416	376	0.94895	0	-0.106243	0.1	0.106433
ARS-BFGL-NGS-89588	1	52984945	8	189	480	235	0.0517244	0	-3.13699	0.1	3.28988
BTB-00026002	1	53025391	8	427	408	69	0.0339074	0	-3.41137	0.1	3.64521
Hapmap33710-BTA-110763	1	53065703	2	0	0	910	#DIV/0!	0	#DIV/0!	0	0
ARS-BFGL-NGS-76469	1	53102122	6	169	448	289	0.842018	0	-0.329997	0	0.331676
ARS-BFGL-NGS-78259	1	53247301	4	640	256	12	0.0147141	0	-3.89631	0	4.54888
BTB-01131384	1	53313135	23	570	279	40	0.434277	0.1	1.32885	0	-1.28496
Hapmap38361-BTA-93866	1	53341465	4	79	363	466	0.489141	0.1	1.16118	0	-1.13559
ARS-BFGL-BAC-32896	1	53366756	4	41	303	564	0.970027	0.1	0.0623875	0	-0.0622906
BTA-93863-no-rs	1	53424031	8	258	463	183	0.344574	0.1	-1.54784	0	1.5847
BTB-01131178	1	53451902	7	57	331	517	0.680481	0.1	0.689196	0	-0.678952
Hapmap49383-BTA-93867	1	53484915	7	54	327	524	0.753065	0.1	0.525647	0	-0.519551
BTB-01131103	1	53522865	3	21	217	671	0.488593	0.1	1.16202	0	-1.11649
Hapmap51652-BTA-89898	1	53549173	4	0	69	839	0.23399	0.1	-1.93731	0	3.87462
BTB-01315457	1	53573910	3	17	216	676	0.957799	0	-0.0876782	0	0.0879654
Hapmap39813-BTA-21834	1	53598732	6	112	413	381	0.996182	0	0.00795013	0	-0.00794906
Hapmap47540-BTA-21819	1	53671559	5	420	389	98	0.576903	0	0.935003	0	-0.919617
BTB-01315516	1	53723265	10	594	281	27	0.366112	0	-1.48266	0	1.54844
ARS-BFGL-NGS-86970	1	53793027	4	12	171	725	0.596158	0	0.887194	0	-0.85251
BTA-21826-no-rs	1	53822908	7	237	448	220	0.772844	0	0.482088	0	-0.478617
ARS-BFGL-NGS-37379	1	53880018	26	400	390	96	0.948598	0	0.108408	0	-0.108201
BTB-01315615	1	53907614	2	7	174	729	0.332131	0	-1.58245	0	1.72529
BTB-01712147	1	53936174	4	136	464	308	0.0703077	0	-2.91821	0	3.05713
BTB-01712157	1	53960829	32	707	166	7	0.418274	0	-1.34616	0	1.44808
ARS-BFGL-NGS-43783	1	54006178	7	206	468	231	0.291775	0	-1.72255	0	1.76787
BTB-01605050	1	54065831	5	779	125	3	0.391205	0	-1.40383	0	1.57329
Hapmap49009-BTA-107212	1	54089773	4	9	212	687	0.0949919	0	-2.69777	0	3.06094
BTA-30265-no-rs	1	54129561	8	3	145	756	0.150902	0.1	-2.3342	0.1	2.79076
BTB-01044365	1	54150832	4	762	143	3	0.170223	0	-2.22621	0.1	2.64374
ARS-BFGL-NGS-104377	1	54185147	46	629	219	18	0.834564	0	-0.353603	0.1	0.358044
BFGL-NGS-114712	1	54219098	8	206	471	227	0.200272	0	-2.08641	0.1	2.15313
Hapmap42092-BTA-119864	1	54252127	8	429	393	82	0.553356	0	-0.976183	0.1	0.994101
ARS-BFGL-NGS-24057	1	54274663	5	518	342	47	0.326357	0	-1.60377	0.1	1.66412
BTB-00217542	1	54317875	2	14	188	708	0.707851	0	0.625039	0.1	-0.609028
UA-IFASA-7275	1	54386907	15	138	441	318	0.462475	0	-1.21199	0.1	1.23561
ARS-BFGL-NGS-40967	1	54407043	9	244	472	187	0.136207	0.1	-2.42078	0.2	2.51137
BFGL-NGS-111929	1	54436597	7	230	480	195	0.0606467	0.1	-3.02669	0.1	3.16863
Hapmap38807-BTA-110324	1	54461362	2	93	431	386	0.0865633	0.1	-2.76432	0.1	2.90283
BTA-110335-no-rs	1	54514535	12	266	453	181	0.637069	0	-0.780248	0.1	0.789565
ARS-BFGL-NGS-31009	1	54554489	17	633	252	10	0.00566377	0	-4.42864	0.1	5.33077
BTB-00026585	1	54591713	4	727	171	10	0.987529	0	-0.0259296	0.1	0.0259621
ARS-BFGL-NGS-106380	1	54638744	4	343	421	144	0.43515	0.1	1.31215	0.1	-1.28504
BTB-00026752	1	54667970	5	66	400	441	0.0543289	0.1	-3.09878	0.1	3.29522
Hapmap61117-rs29023044	1	54695762	13	327	452	120	0.0636331	0.1	-3.00295	0.1	3.15421
ARS-BFGL-BAC-20881	1	54717465	9	518	343	42	0.118079	0.1	-2.53624	0.1	2.69419
Hapmap48975-BTA-99363	1	54738191	10	194	460	248	0.478003	0.1	-1.16759	0.1	1.18838
Hapmap57738-rs29023662	1	54775125	3	32	279	598	0.938391	0.1	-0.128017	0.1	0.128473
Hapmap53221-rs29019635	1	54801753	8	132	457	315	0.102771	0.1	-2.64348	0.2	2.75797
Hapmap50557-BTA-10774	1	54838003	284	178	280	170	0.00673099	0.1	5.73359	0.2	-5.26793
BTB-01907132	1	54915238	7	555	321	29	0.0319958	0.1	-3.44579	0.2	3.78821
ARS-BFGL-NGS-107096	1	54993940	7	595	293	17	0.00486715	0.1	-4.48002	0.2	5.21051
BTB-00025053	1	55041398	2	0	2	908	0.973526	0.1	-0.0549753	0.2	0.109951
Hapmap41428-BTA-110280	1	55068453	11	528	326	47	0.716892	0.1	-0.60042	0.2	0.608851
ARS-BFGL-NGS-94761	1	55091202	11	530	321	50	0.878581	0.1	0.255122	0.2	-0.253641
ARS-BFGL-NGS-18743	1	55117570	2	196	445	269	0.636995	0.1	0.788389	0.2	-0.779061
BTA-110282-no-rs	1	55175719	8	94	365	445	0.139652	0	2.51978	0.2	-2.40729
Hapmap47174-BTA-110289	1	55206940	4	57	384	467	0.059924	0	-3.03011	0.2	3.22908
BTB-00025135	1	55229662	2	11	214	685	0.206452	0	-2.05196	0.2	2.24449
ARS-BFGL-BAC-18388	1	55268434	11	54	320	527	0.559545	0	0.981624	0.2	-0.960426
BTB-00025259	1	55366921	5	525	326	56	0.571487	0.1	0.948452	0.2	-0.928903
BTB-00025197	1	55394738	5	473	362	72	0.813659	0	0.392872	0.2	-0.389833
BTB-00025322	1	55418096	6	74	365	467	0.821077	0	0.377105	0.2	-0.374335
ARS-BFGL-NGS-100189	1	55468481	2	527	327	56	0.580086	0	0.925583	0.2	-0.906939
Hapmap47502-BTA-110302	1	55513137	6	18	260	628	0.133239	0	-2.4349	0.2	2.64874
BTB-00025760	1	55543714	5	642	254	11	0.0100783	0	-4.10415	0.2	4.85481
BTA-92077-no-rs	1	55581346	6	0	0	906	#DIV/0!	0	#DIV/0!	0.1	0
BTB-00025875	1	55624989	15	781	114	2	0.306821	0	-1.6779	0.2	1.96784
Hapmap24136-BTA-124014	1	55673837	9	274	453	176	0.646109	0	-0.75827	0.2	0.767102
Hapmap27147-BTA-124015	1	55694420	15	374	412	111	0.880615	0	-0.250109	0.2	0.251169
BTB-01914655	1	55745487	8	38	302	564	0.760676	0	-0.503991	0.2	0.510515
ARS-BFGL-NGS-89318	1	55773046	17	895	0	0	#DIV/0!	0	#DIV/0!	0.2	0
BFGL-NGS-115305	1	56015335	4	475	363	70	0.95521	0	0.0932826	0.1	-0.0931092
Hapmap32092-BTA-149957	1	56041803	11	465	349	87	0.0725274	0	3.08642	0.1	-2.91363
ARS-BFGL-NGS-85105	1	56063825	8	129	425	350	0.999219	0	-0.00162678	0.1	0.00162683
Hapmap47445-BTA-93870	1	56188978	12	294	473	133	0.0100009	0	-4.12359	0.1	4.40336
ARS-BFGL-NGS-82485	1	56220701	9	0	2	901	0.973424	0	-0.0554017	0.1	0.110803
Hapmap33225-BTA-151395	1	56254238	3	412	411	86	0.254835	0	-1.85404	0.1	1.91785
ARS-BFGL-NGS-39684	1	56343906	1	862	49	0	0.404194	0	-1.36326	0.1	2.72652
Hapmap43173-BTA-120253	1	56452339	16	546	309	41	0.745621	0	-0.538999	0.1	0.546188
BFGL-NGS-115307	1	56552776	5	536	325	46	0.7174	0	-0.597326	0.2	0.605772
BTA-25880-no-rs	1	56680981	3	909	0	0	#DIV/0!	0	#DIV/0!	0.1	0
ARS-BFGL-NGS-87494	1	56765214	5	598	281	28	0.468356	0	-1.18977	0.1	1.23155
BTA-25876-no-rs	1	56809584	6	27	280	599	0.403251	0	-1.36967	0.1	1.42594
ARS-BFGL-NGS-97046	1	56871052	15	457	374	66	0.376903	0	-1.45402	0.1	1.49704
ARS-BFGL-NGS-31315	1	56906466	11	454	382	65	0.205071	0	-2.06815	0.1	2.1559
BTA-25809-no-rs	1	56928252	8	456	382	66	0.24828	0	-1.88448	0.1	1.95698
BTA-25883-no-rs	1	56964508	8	64	381	459	0.208516	0	-2.04949	0.1	2.13628
BTA-25886-no-rs	1	56985079	2	0	16	894	0.789046	0	-0.44151	0.1	0.883019
BFGL-NGS-111138	1	57097549	13	388	398	113	0.487281	0	1.17211	0.1	-1.14908
ARS-BFGL-NGS-38890	1	57143016	4	124	411	373	0.524927	0	1.0663	0.1	-1.04768
ARS-BFGL-NGS-59270	1	57180147	5	160	434	313	0.65212	0	0.754148	0.1	-0.74536
ARS-BFGL-NGS-15221	1	57260971	5	529	335	43	0.275451	0	-1.779	0.1	1.85614
ARS-BFGL-NGS-52696	1	57330356	9	548	308	47	0.663961	0	0.728183	0.1	-0.715795
ARS-BFGL-NGS-5836	1	57383243	18	894	0	0	#DIV/0!	0	#DIV/0!	0.1	0
Hapmap39218-BTA-25795	1	57421047	14	159	437	302	0.966455	0	0.0702187	0.2	-0.0701423
ARS-BFGL-NGS-89	1	57450473	5	433	363	111	0.0112914	0	4.39909	0.2	-4.07706
UA-IFASA-5597	1	57471639	0	181	465	266	0.386551	0	-1.41365	0.2	1.44443
ARS-BFGL-NGS-18996	1	57512972	18	200	431	263	0.35426	0	1.57386	0.2	-1.53706
BTA-25386-no-rs	1	57565673	4	0	0	908	#DIV/0!	0	#DIV/0!	0.1	0
Hapmap59481-rs29019616	1	57616024	4	58	301	549	0.0575516	0	3.25706	0.1	-3.0315
Hapmap44594-BTA-25389	1	57702386	2	76	367	467	0.745031	0	0.541947	0.1	-0.536277
BTA-25403-no-rs	1	57774376	4	1	58	849	0.992698	0	0.0151883	0	-0.0151535
Hapmap23954-BTA-162628	1	57798608	279	620	13	0	0.794068	0.1	-0.516092	0.1	1.03218
ARS-BFGL-NGS-34519	1	57913623	5	866	40	1	0.450677	0	1.26837	0	-1.03411
Hapmap38147-BTA-25404	1	57951029	4	160	473	275	0.0762506	0	-2.86008	0	2.98942
ARS-BFGL-NGS-102073	1	57982819	99	782	31	0	0.57946	0	-0.962524	0	1.92505
Hapmap55498-ss46527080	1	58042637	21	335	411	145	0.317456	0	1.70357	0	-1.65823
BTA-25421-no-rs	1	58102774	52	59	255	546	0.000194797	0	6.81257	0	-5.87208
ARS-BFGL-NGS-109258	1	58180913	2	876	34	0	0.565783	0	-0.942958	0	1.88592
BFGL-NGS-112451	1	58202086	5	177	475	255	0.0963487	0	-2.68848	0	2.80108
ARS-BFGL-NGS-87988	1	58229630	2	0	34	876	0.565783	0	-0.942958	0	1.88592
Hapmap50295-BTA-25892	1	58478079	3	659	229	21	0.833954	0	0.348872	0	-0.344761
ARS-BFGL-NGS-19423	1	58529424	2	0	0	910	#DIV/0!	0	#DIV/0!	0	0
BFGL-NGS-109846	1	58773523	1	0	34	877	0.566005	0	-0.941913	0	1.88383
ARS-BFGL-NGS-40337	1	58815379	4	493	343	72	0.257225	0	1.91666	0	-1.84464
ARS-BFGL-NGS-63947	1	59075285	182	204	402	124	0.00193138	0	-5.44353	0	5.92233
Hapmap36459-SCAFFOLD9563_462	1	59101518	7	383	397	125	0.175432	0	2.30509	0	-2.21887
Hapmap23307-BTA-124083	1	59128233	0	0	51	861	0.385023	0	-1.41814	0	2.83627
ARS-BFGL-NGS-103637	1	59166287	10	11	208	683	0.273047	0	-1.79265	0	1.93925
ARS-BFGL-NGS-48341	1	59236434	2	0	0	910	#DIV/0!	0	#DIV/0!	0	0
BTA-02836-rs29010381	1	59323900	1	0	18	893	0.763294	0	-0.496427	0	0.992854
Hapmap44172-BTA-96950	1	59374582	9	312	424	167	0.278634	0	1.83635	0	-1.78507
Hapmap47450-BTA-96948	1	59460638	6	177	453	276	0.71605	0	-0.600621	0	0.606154
BTA-96949-no-rs	1	59607413	92	131	416	273	0.187742	0.1	-2.24954	0.2	2.33069
BTA-31615-no-rs	1	59664884	7	356	402	147	0.0640713	0	3.17843	0.1	-3.02195
Hapmap44328-BTA-97952	1	59718969	6	378	414	114	0.96893	0	0.0647436	0.1	-0.064673
ARS-USMARC-Parent-DQ404150-rs29012530	1	59799326	50	391	391	80	0.207284	0.1	-2.10341	0.1	2.18613
UA-IFASA-2167	1	59799327	26	404	399	83	0.273789	0.1	-1.80573	0.1	1.86646
UA-IFASA-2169	1	59825124	5	414	405	88	0.441769	0.1	-1.26116	0.1	1.29039
ARS-BFGL-NGS-16908	1	59853273	2	34	251	625	0.165758	0.1	2.3525	0.1	-2.20361
Hapmap34104-BES10_Contig701_1260	1	59899502	3	769	130	10	0.0948879	0	2.85094	0.1	-2.46603
Hapmap28737-BTA-124074	1	59925798	2	910	0	0	#DIV/0!	0	#DIV/0!	0.1	0
BTB-00028136	1	59951162	3	438	386	85	0.997394	0	-0.00541534	0.1	0.00541589
BTB-01868157	1	59981023	14	702	181	15	0.401693	0	1.41936	0.1	-1.34022
Hapmap40924-BTA-21991	1	60004558	7	9	144	752	0.475259	0	1.20104	0.1	-1.12821
BTB-00028238	1	60037925	18	475	356	63	0.73823	0	-0.555775	0.1	0.562157
Hapmap48289-BTA-31617	1	60073099	1	9	130	772	0.18453	0	2.24868	0.1	-1.99488
ARS-BFGL-NGS-94997	1	60099749	10	444	380	78	0.795264	0	-0.430138	0.1	0.433673
Hapmap55371-rs29027437	1	60152425	5	21	227	659	0.781534	0	0.462553	0.1	-0.455334
BTB-00028383	1	60178480	2	3	94	813	0.871814	0	0.268161	0	-0.26188
BTB-00028406	1	60205897	9	648	231	24	0.532616	0	1.04931	0	-1.01453
BTB-00028484	1	60234220	3	853	56	0	0.337953	0	-1.56463	0	3.12927
Hapmap25636-BTA-31622	1	60260556	11	0	53	848	0.363036	0	-1.49287	0	2.98575
Hapmap48717-BTA-31633	1	60357502	5	447	374	86	0.545641	0	1.01355	0.1	-0.994647
BTB-00028647	1	60394452	16	381	402	113	0.664009	0	0.730931	0.1	-0.721966
BTA-31629-no-rs	1	60427550	385	128	197	202	5.08357e-08	0.2	13.6864	0.1	-11.1947
BTB-00028594	1	60513894	8	64	368	472	0.500189	0.1	-1.10887	0.1	1.13425
BTB-00028547	1	60548241	8	467	369	68	0.676316	0.1	-0.689531	0.1	0.699111
Hapmap31065-BTA-123406	1	60572492	11	128	419	354	0.822448	0.1	0.375196	0.1	-0.372907
BTA-31638-no-rs	1	60619266	2	7	174	729	0.332131	0.1	-1.58245	0.1	1.72529
BFGL-NGS-110620	1	60663283	7	677	211	17	0.905382	0	0.197953	0	-0.196493
BTA-31643-no-rs	1	60686365	8	6	155	743	0.49685	0	-1.11743	0	1.19427
BTB-00028937	1	60751594	7	546	322	37	0.219064	0	-2.00263	0.1	2.10686
Hapmap47563-BTA-31648	1	60809664	4	67	396	445	0.0968397	0	-2.68318	0.1	2.82966
Hapmap59475-rs29014975	1	60842755	3	12	161	736	0.347831	0	1.58192	0.1	-1.47197
ARS-BFGL-NGS-36297	1	60865899	6	333	445	128	0.28735	0	-1.73721	0.1	1.78685
BFGL-NGS-115239	1	60908247	6	53	367	486	0.132453	0.1	-2.43973	0	2.57249
ARS-BFGL-NGS-4257	1	60956409	6	906	0	0	#DIV/0!	0	#DIV/0!	0	0
BTB-01413909	1	60991915	18	30	280	584	0.613352	0	-0.837958	0	0.857915
BTB-01414057	1	61118472	7	0	0	905	#DIV/0!	0	#DIV/0!	0	0
BTB-01839251	1	61145939	2	910	0	0	#DIV/0!	0	#DIV/0!	0	0
BTB-02009342	1	61182530	20	113	421	358	0.531156	0	-1.03764	0	1.05582
BTA-23353-no-rs	1	61216643	2	199	443	268	0.531476	0	1.04816	0	-1.03173
BFGL-NGS-117152	1	61245262	4	268	446	194	0.739096	0	0.555721	0	-0.551074
UA-IFASA-7336	1	61282580	7	379	417	109	0.72742	0	-0.576009	0	0.581683
UA-IFASA-5504	1	61309668	4	3	64	841	0.139328	0	2.51619	0	-1.98789
ARS-BFGL-NGS-63954	1	61351328	4	833	75	0	0.194256	0	-2.10948	0	4.21895
Hapmap57078-ss46526391	1	61377409	7	126	424	355	0.973202	0	-0.055801	0	0.055852
ARS-BFGL-NGS-30543	1	61404516	5	211	462	234	0.559074	0	-0.960704	0.1	0.974694
BTB-00029666	1	61446734	4	444	395	69	0.140125	0	-2.39092	0.1	2.50591
Hapmap48290-BTA-31675	1	61489777	4	187	477	244	0.0985714	0	-2.66971	0.1	2.78015
Hapmap42177-BTA-31679	1	61523007	5	285	477	145	0.0196088	0	-3.73543	0.1	3.96097
ARS-BFGL-NGS-58051	1	61576492	4	8	147	753	0.780907	0	0.463664	0.1	-0.452109
Hapmap35167-VSWCP1D5775A_scf01	1	61609954	16	87	424	385	0.054872	0.1	-3.1104	0.2	3.28886
ARS-BFGL-NGS-107624	1	61648931	3	75	407	427	0.107006	0	-2.60522	0.2	2.73766
BTB-00030270	1	61680178	1	4	130	777	0.561714	0	-0.952241	0.2	1.02064
ARS-BFGL-NGS-3821	1	61707543	9	218	462	223	0.484065	0	-1.15111	0.2	1.17122
Hapmap41191-BTA-16674	1	61749987	4	22	220	666	0.452811	0	1.26162	0.2	-1.20915
BTB-02006134	1	61781773	21	145	412	334	0.345189	0	1.60701	0.2	-1.56665
Hapmap59735-rs29016420	1	61816724	3	129	410	370	0.370456	0	1.50802	0.2	-1.47124
ARS-BFGL-BAC-20015	1	61960502	5	107	401	399	0.683833	0	0.680739	0.2	-0.672802
ARS-BFGL-NGS-14821	1	61980381	4	399	401	108	0.637534	0	0.787992	0.2	-0.777389
Hapmap48293-BTA-32595	1	62018973	7	490	363	52	0.152221	0	-2.32559	0.2	2.44712
BTB-00031129	1	62041328	6	675	216	15	0.630524	0	-0.792708	0.2	0.817574
BTA-92181-no-rs	1	62088776	1	679	217	15	0.622301	0	-0.809463	0.2	0.835459
BTB-01426064	1	62131122	5	907	0	0	#DIV/0!	0	#DIV/0!	0.2	0
ARS-BFGL-BAC-20592	1	62159476	1	898	13	0	0.828285	0	-0.358033	0.2	0.716065
BTB-00030962	1	62200611	3	59	319	531	0.239289	0	1.99116	0.2	-1.90701
Hapmap38402-BTA-32592	1	62229403	7	150	421	334	0.374906	0	1.49718	0.2	-1.46227
BTB-00030894	1	62260772	5	28	239	640	0.327833	0	1.65178	0.1	-1.57151
BTA-31690-no-rs	1	62290490	2	23	240	647	0.894753	0	0.219755	0.1	-0.218191
BTB-00030699	1	62319106	7	141	437	327	0.80193	0	-0.415204	0.1	0.417956
ARS-BFGL-NGS-27164	1	62347547	1	15	191	705	0.619619	0	0.829183	0.1	-0.801924
BTB-00030560	1	62419651	7	663	234	8	0.00967716	0	-4.13006	0.1	5.00613
Hapmap53538-rs29018897	1	62453901	19	210	465	218	0.214733	0	-2.03449	0.1	2.09786
ARS-BFGL-NGS-2189	1	62561107	5	320	428	159	0.442069	0	1.29293	0.1	-1.26716
Hapmap51585-BTA-32601	1	62605231	6	612	260	34	0.333717	0	1.63238	0.1	-1.56065
BTB-01644632	1	62663113	6	843	63	0	0.27827	0	-1.76973	0.1	3.53946
BTA-103663-no-rs	1	62700887	12	63	339	498	0.609313	0	0.859138	0.1	-0.843892
ARS-BFGL-NGS-40229	1	62745875	11	389	385	127	0.0460672	0	3.44092	0.1	-3.25102
ARS-BFGL-NGS-101934	1	62792100	4	2	108	798	0.404472	0	-1.36468	0	1.55952
BTB-02071091	1	62813295	4	16	203	689	0.81487	0	0.390045	0	-0.3842
Hapmap33719-BTA-153081	1	62864923	3	909	0	0	#DIV/0!	0	#DIV/0!	0	0
Hapmap42400-BTA-102731	1	62903761	2	157	442	311	0.998324	0	-0.0034808	0	0.00348099
BTA-32604-no-rs	1	62945028	1	0	0	911	#DIV/0!	0	#DIV/0!	0	0
Hapmap39200-BTA-32607	1	62988707	36	196	434	246	0.86152	0.1	0.295562	0	-0.29425
Hapmap38640-BTA-92406	1	63034014	9	75	339	489	0.138121	0.1	2.53126	0	-2.40812
BTA-32620-no-rs	1	63057541	73	98	316	425	0.0012022	0.1	5.94074	0.2	-5.34956
BTB-00031464	1	63103375	4	425	412	71	0.0345341	0	-3.3926	0	3.62181
BTB-00031535	1	63134248	2	49	333	528	0.709198	0	-0.614357	0	0.623067
ARS-BFGL-NGS-42248	1	63165652	7	63	368	474	0.459736	0	-1.21399	0	1.24462
ARS-BFGL-NGS-102719	1	63201431	35	261	436	180	0.932655	0	-0.142473	0	0.142781
BTB-00031657	1	63235574	2	910	0	0	#DIV/0!	0	#DIV/0!	0	0
BFGL-NGS-115080	1	63260591	3	15	166	728	0.126229	0	2.60362	0	-2.33778
BFGL-NGS-114995	1	63290920	3	626	260	23	0.514296	0	-1.0701	0	1.10716
ARS-BFGL-NGS-100977	1	63317734	7	128	476	301	0.00573444	0	-4.3989	0	4.72076
BTB-01665387	1	63353670	8	381	403	120	0.411277	0	1.38557	0.1	-1.35393
ARS-BFGL-NGS-14335	1	63390652	4	355	440	113	0.192289	0	-2.11862	0.1	2.1951
BTB-01506507	1	63419413	4	92	419	397	0.224799	0	-1.9752	0.1	2.04598
ARS-BFGL-NGS-106011	1	63451322	4	104	410	394	0.864398	0	-0.282576	0.1	0.283961
BTB-01285049	1	63491318	10	244	446	212	0.767585	0	0.494458	0.1	-0.490803
BFGL-NGS-112682	1	63528234	5	15	179	713	0.334969	0	1.62717	0.1	-1.52276
BTB-01285245	1	63570304	33	322	418	139	0.862811	0.1	0.292269	0.2	-0.290915
Hapmap60296-rs29016002	1	63611305	23	349	407	133	0.422188	0.1	1.36458	0.1	-1.33485
Hapmap49510-BTA-17452	1	63668301	7	476	357	72	0.658374	0.1	0.740375	0.1	-0.729602
ARS-BFGL-NGS-4583	1	63746099	5	173	448	286	0.917309	0	-0.172075	0.1	0.172529
BTA-32633-no-rs	1	63770112	22	407	392	91	0.812101	0	-0.39684	0.1	0.399676
BTA-02064-no-rs	1	63793607	342	22	260	288	7.19956e-05	0.1	-7.72495	0.2	9.27214
BTB-00031779	1	63816912	2	53	342	515	0.702443	0	-0.629241	0.2	0.638081
Hapmap24328-BTA-108938	1	63872788	11	325	417	159	0.209179	0	2.13754	0.2	-2.06757
BTA-108948-no-rs	1	63920662	10	744	153	5	0.338241	0	-1.56968	0.2	1.73435
BTA-101821-no-rs	1	63984668	4	54	313	541	0.332516	0	1.63467	0.1	-1.5758
BFGL-NGS-116361	1	64054878	4	541	315	52	0.493452	0	1.14955	0.1	-1.11994
Hapmap49061-BTA-122268	1	64091421	7	294	439	172	0.720862	0	0.597433	0.1	-0.591982
ARS-BFGL-NGS-44433	1	64147283	7	269	424	212	0.0746714	0	3.05579	0.1	-2.91931
Hapmap44333-BTA-104611	1	64173387	5	163	424	320	0.276011	0	1.84245	0.1	-1.79055
ARS-BFGL-NGS-105436	1	64297825	12	286	457	157	0.26885	0	-1.81012	0.1	1.86167
ARS-BFGL-NGS-3132	1	64378196	3	40	314	555	0.598603	0	-0.865507	0.1	0.884368
BTB-00640138	1	64424191	46	156	420	290	0.854546	0	0.312452	0.1	-0.310945
ARS-BFGL-NGS-101996	1	64470179	1	0	0	911	#DIV/0!	0	#DIV/0!	0	0
BTB-00639971	1	64493165	2	645	245	20	0.561275	0	-0.953816	0	0.985275
Hapmap31089-BTA-130737	1	64554510	16	491	340	65	0.561244	0	0.980087	0	-0.960532
Hapmap46935-BTA-113728	1	64599118	1	0	13	898	0.828285	0	-0.358033	0	0.716065
BTB-01687826	1	64622422	4	0	2	906	0.973497	0	-0.0550964	0	0.110193
BTB-01687859	1	64647195	1	31	289	591	0.549554	0	-0.981705	0	1.00892
BTB-00639914	1	64670140	3	405	407	97	0.725777	0	-0.578335	0	0.584277
Hapmap51521-BTA-92920	1	64787541	51	83	338	440	0.128073	0	2.66392	0.1	-2.53489
ARS-BFGL-NGS-31791	1	64825089	6	442	381	83	0.945101	0	0.114517	0	-0.114272
ARS-BFGL-NGS-27619	1	64853866	11	83	382	436	0.959172	0	-0.085202	0	0.0853374
BTB-00450945	1	64881057	0	0	25	887	0.674728	0	-0.690069	0	1.38014
BTB-00450962	1	64904330	10	880	22	0	0.7108	0	-0.61352	0	1.22704
BTB-00450984	1	64933538	3	885	24	0	0.686698	0	-0.664481	0	1.32896
UA-IFASA-9174	1	64972044	4	231	489	188	0.0165758	0	-3.82949	0.1	4.05882
BTB-00451094	1	65008551	5	231	489	187	0.014928	0	-3.89033	0.1	4.12719
BTB-00033025	1	65047603	3	30	314	565	0.08557	0	-2.77434	0.1	2.99398
ARS-BFGL-NGS-10860	1	65072035	7	13	192	700	0.967918	0	-0.0668034	0.1	0.0669926
BTB-00033060	1	65110357	3	12	238	659	0.0643456	0	-2.97908	0.1	3.36498
ARS-BFGL-NGS-71757	1	65146605	15	236	470	191	0.129793	0	-2.46824	0.1	2.56225
BTB-00033090	1	65167827	4	81	430	397	0.0192792	0	-3.74323	0.1	4.00948
Hapmap31536-BTA-34573	1	65197676	5	0	0	907	#DIV/0!	0	#DIV/0!	0.1	0
BTB-00033167	1	65244081	3	115	458	336	0.0322864	0	-3.43283	0.1	3.63361
ARS-BFGL-NGS-15927	1	65287592	5	45	346	516	0.178562	0	-2.1856	0	2.29975
BFGL-NGS-112971	1	65331987	9	36	317	550	0.245808	0	-1.89521	0.1	1.98962
BTB-00026837	1	65366739	7	55	370	480	0.140227	0	-2.39419	0.1	2.52007
Hapmap31713-BTA-124020	1	65401553	25	9	163	715	0.931761	0	-0.143551	0.1	0.144586
ARS-BFGL-NGS-33635	1	65515988	9	78	417	408	0.0475083	0	-3.19552	0.1	3.39164
BTB-00027047	1	65537492	5	36	350	521	0.0149317	0	-3.89019	0.1	4.28675
BTB-00027056	1	65560287	4	616	268	24	0.419897	0	-1.32095	0.1	1.37627
BTA-15412-no-rs	1	65606541	4	4	86	818	0.289321	0	1.79025	0.1	-1.55199
Hapmap45865-BTA-15414	1	65638344	6	816	87	3	0.675547	0	0.700167	0.1	-0.65758
BFGL-NGS-112600	1	65661819	4	13	238	657	0.0982761	0	-2.672	0.1	2.97174
ARS-BFGL-NGS-36873	1	65687832	2	12	240	658	0.0560685	0	-3.07242	0.1	3.48269
BTB-00027149	1	65712986	8	594	278	32	0.94015	0	-0.124702	0.1	0.125133
BTB-00027170	1	65741124	14	886	12	0	0.840253	0	-0.335199	0.1	0.670399
BTB-00027201	1	65774962	25	283	450	154	0.275945	0.1	-1.79678	0.1	1.84762
ARS-BFGL-NGS-54090	1	65846475	10	523	332	47	0.542641	0	-1.00351	0.3	1.02708
BTB-00027298	1	65869152	8	139	450	315	0.295435	0	-1.71068	0.3	1.75786
BTB-00027332	1	65901952	3	19	266	624	0.126416	0	-2.47357	0.3	2.68904
BTB-00027405	1	65930951	5	128	460	319	0.0644291	0	-2.98136	0.3	3.12839
Hapmap42852-BTA-15416	1	65957389	10	318	459	125	0.045578	0	-3.22468	0.3	3.39763
BTB-00027409	1	65991814	3	0	12	897	0.841223	0	-0.331129	0.3	0.662259
Hapmap32539-BTA-124026	1	66014814	15	342	449	106	0.0236219	0	-3.6458	0.3	3.87675
Hapmap55251-rs29014781	1	66058910	4	456	389	63	0.101537	0.1	-2.64706	0.2	2.79304
BTA-15421-no-rs	1	66098174	9	460	380	63	0.193246	0.1	-2.11989	0.4	2.21329
ARS-BFGL-NGS-83021	1	66330479	8	446	384	74	0.494062	0	-1.1246	0.1	1.1493
BTB-00027583	1	66385195	5	222	465	220	0.444955	0	-1.25248	0.1	1.27631
BTB-02069463	1	66410102	10	225	465	212	0.347869	0	-1.53914	0.1	1.57523
ARS-BFGL-NGS-61496	1	66448327	4	784	121	3	0.462264	0	-1.20527	0.1	1.33072
ARS-BFGL-NGS-3996	1	66574542	6	75	356	475	0.472745	0	1.2073	0.1	-1.17913
BFGL-NGS-115763	1	66596155	4	391	405	112	0.652911	0	0.751879	0.1	-0.742331
ARS-BFGL-NGS-43799	1	66642630	3	73	402	434	0.130824	0	-2.44586	0.1	2.56373
Hapmap40403-BTA-15429	1	66684195	16	198	446	252	0.980057	0	0.0417727	0.1	-0.0417464
ARS-BFGL-BAC-19439	1	66706736	16	5	113	778	0.684037	0	0.684464	0.1	-0.652987
ARS-BFGL-BAC-19440	1	66797199	10	718	174	10	0.881066	0	-0.24847	0.1	0.251438
BTB-00027638	1	66821959	9	453	382	68	0.306418	0	-1.67378	0.1	1.73029
BFGL-NGS-111569	1	66851552	10	287	447	168	0.794163	0	-0.432494	0.2	0.43538
ARS-BFGL-NGS-61672	1	66903182	96	288	362	166	0.00826257	0	4.85792	0.2	-4.51222
Hapmap39399-BTA-33610	1	66936404	5	269	438	200	0.389778	0	1.44881	0.2	-1.41755
Hapmap40951-BTA-33609	1	66971784	9	268	436	199	0.389134	0	1.45406	0.2	-1.42257
ARS-BFGL-NGS-35041	1	67055260	12	265	436	199	0.437646	0	1.3108	0.2	-1.28519
ARS-BFGL-NGS-38335	1	67081774	9	198	434	271	0.329704	0	1.64899	0.2	-1.60854
BTA-33604-no-rs	1	67119588	7	269	437	199	0.392211	0	1.44289	0.2	-1.41188
BFGL-NGS-117561	1	67147487	5	120	415	372	0.801567	0	0.419001	0.2	-0.416092
ARS-BFGL-NGS-14087	1	67173004	3	14	170	725	0.271448	0	1.8583	0.1	-1.71762
Hapmap54041-ss46526276	1	67210807	33	239	434	206	0.741628	0	0.559148	0.1	-0.554476
ARS-BFGL-NGS-36705	1	67249053	9	13	208	682	0.524	0	-1.04921	0.1	1.09577
Hapmap51211-BTA-33586	1	67318739	1	6	69	836	0.00105547	0	5.75504	0	-3.91077
Hapmap31714-BTA-124164	1	67443942	2	0	1	909	0.986769	0	-0.0274801	0	0.0549602
ARS-BFGL-NGS-103348	1	67523645	29	14	208	661	0.607124	0.1	-0.857825	0.1	0.88755
BTB-00032674	1	67551497	4	588	281	39	0.46204	0	1.23567	0.1	-1.19693
BTB-00032648	1	67583533	8	720	171	13	0.437304	0	1.30885	0.1	-1.2365
BTB-00033186	1	67627871	4	254	458	196	0.696514	0	-0.643046	0.1	0.649323
Hapmap25638-BTA-33585	1	67659759	5	0	1	906	0.986747	0	-0.027571	0.1	0.055142
ARS-BFGL-NGS-4572	1	67680630	4	305	446	157	0.781826	0	-0.457437	0.1	0.460707
BTB-00032574	1	67726747	10	0	41	861	0.484896	0	-1.14958	0.1	2.29916
ARS-BFGL-NGS-6075	1	67755812	6	82	386	438	0.817141	0	-0.38263	0.1	0.385382
BTB-00026096	1	67779828	9	242	472	189	0.140754	0	-2.39367	0.1	2.48214
BTB-00026110	1	67801352	5	39	300	568	0.938439	0	-0.128058	0.1	0.128475
BTA-31636-no-rs	1	67885082	20	67	375	450	0.356754	0	-1.51973	0.1	1.56635
BTA-05186-no-rs	1	67947812	5	77	398	432	0.273147	0	-1.78742	0.1	1.84905
BTB-00028704	1	67976889	5	47	351	509	0.173854	0	-2.20903	0.1	2.32351
Hapmap29526-BTA-124137	1	68100505	146	0	0	766	#DIV/0!	0.1	#DIV/0!	0	0
ARS-BFGL-NGS-3449	1	68146495	2	910	0	0	#DIV/0!	0	#DIV/0!	0	0
UA-IFASA-7116	1	68188516	36	115	388	373	0.37432	0.1	1.52405	0	-1.48566
BTB-00032205	1	68220456	5	347	424	136	0.727822	0	0.581174	0	-0.575762
BTB-00032200	1	68250399	4	77	388	443	0.538351	0	-1.01077	0	1.03046
BTB-00032163	1	68279479	7	643	242	20	0.618931	0	-0.819928	0	0.843119
BTB-00032153	1	68300740	78	725	93	16	1.58191e-08	0.1	10.9656	0	-7.08737
ARS-BFGL-NGS-56081	1	68327820	4	908	0	0	#DIV/0!	0	#DIV/0!	0	0
Hapmap58284-rs29018937	1	68371871	4	684	211	13	0.470965	0	-1.18224	0	1.24147
BTA-33571-no-rs	1	68396135	4	806	99	3	0.982738	0	-0.0358893	0	0.0360017
ARS-BFGL-NGS-77553	1	68418782	3	0	0	909	#DIV/0!	0	#DIV/0!	0	0
BFGL-NGS-119133	1	68456230	3	659	236	14	0.167273	0	-2.24015	0	2.44439
ARS-BFGL-NGS-39596	1	68486531	14	0	0	898	#DIV/0!	0	#DIV/0!	0	0
Hapmap41826-BTA-31654	1	68510269	2	117	425	368	0.740468	0	-0.546033	0	0.551035
BFGL-NGS-117312	1	68553121	6	268	451	187	0.913546	0	-0.18002	0	0.180513
BFGL-NGS-113914	1	68623269	2	60	396	454	0.0319124	0	-3.43823	0	3.68944
BTB-01736179	1	68644960	6	187	477	242	0.0869099	0	-2.76729	0.1	2.88603
Hapmap59754-rs29024892	1	68666222	34	199	443	236	0.746557	0	-0.542402	0.1	0.546849
BTA-34599-no-rs	1	68709076	29	155	431	297	0.949433	0	-0.106598	0.1	0.106774
ARS-BFGL-NGS-7521	1	68762710	22	137	453	300	0.11176	0.1	-2.598	0.1	2.70728
ARS-BFGL-NGS-4503	1	68801601	8	128	424	352	0.985989	0	0.0292117	0.2	-0.0291978
ARS-BFGL-NGS-27724	1	68855689	10	325	440	137	0.54974	0	-0.986089	0.3	1.00175
ARS-BFGL-BAC-3570	1	68876072	17	328	432	135	0.709696	0	-0.618349	0.3	0.624505
Hapmap46988-BTA-34591	1	68905837	8	468	375	61	0.222559	0	-1.98889	0.3	2.07219
BFGL-NGS-111491	1	68959337	6	129	442	335	0.384189	0	-1.42523	0.3	1.45852
ARS-BFGL-NGS-9429	1	69009177	6	35	258	613	0.23375	0	2.01873	0.3	-1.91058
Hapmap50666-BTA-34589	1	69034901	9	128	442	333	0.333919	0	-1.5827	0.3	1.62384
ARS-BFGL-NGS-72247	1	69081745	7	429	401	75	0.163897	0	-2.26258	0.3	2.36228
Hapmap39647-BTA-34584	1	69106532	15	117	461	319	0.0131639	0	-3.98113	0.2	4.24953
ARS-BFGL-NGS-31379	1	69380689	7	338	442	125	0.305292	0	-1.67579	0.2	1.72223
ARS-BFGL-NGS-19470	1	69443400	81	102	374	355	0.819344	0	0.397718	0.2	-0.395038
Hapmap59979-rs29025402	1	69472455	17	187	484	224	0.0125774	0	-4.01051	0.1	4.26228
ARS-BFGL-NGS-35021	1	69503257	77	483	294	58	0.151837	0	2.54433	0.1	-2.41092
ARS-BFGL-NGS-26771	1	69528623	10	263	465	174	0.216186	0	-2.01824	0.1	2.08147
ARS-BFGL-NGS-100745	1	69551739	4	160	447	301	0.788321	0	-0.443543	0.1	0.446607
BTA-120514-no-rs	1	69576518	15	12	203	682	0.475593	0	-1.17715	0.1	1.23782
Hapmap54911-rs29023069	1	69643960	22	142	432	316	0.779904	0	-0.466177	0.1	0.469629
BFGL-NGS-118460	1	69707258	12	167	448	285	0.697233	0	-0.64428	0.2	0.650697
BFGL-NGS-118306	1	69789280	8	247	466	191	0.293408	0	-1.71776	0.2	1.76303
ARS-BFGL-NGS-109126	1	69815899	6	185	458	263	0.575839	0	-0.920884	0.2	0.933854
BFGL-NGS-114985	1	69848817	16	260	452	184	0.626883	0	-0.805517	0.3	0.815426
BTA-104019-no-rs	1	69915599	1	0	11	900	0.854539	0	-0.302783	0.2	0.605566
BTA-104027-no-rs	1	69936793	9	664	227	12	0.130175	0	-2.45783	0.2	2.721
BFGL-NGS-115898	1	69963397	5	170	460	277	0.388246	0	-1.4125	0.2	1.44346
ARS-BFGL-NGS-59612	1	70012033	3	63	350	496	0.906371	0	0.195438	0.2	-0.194644
Hapmap38055-BTA-120751	1	70051869	13	59	342	498	0.978081	0	0.0458389	0.2	-0.0457943
ARS-BFGL-NGS-30730	1	70095336	10	248	458	196	0.570136	0	-0.936599	0.2	0.949942
ARS-BFGL-NGS-40924	1	70168782	3	38	310	561	0.554783	0	-0.970055	0.2	0.994289
BTA-33563-no-rs	1	70196075	4	105	403	400	0.81929	0	0.38053	0.2	-0.378032
ARS-BFGL-NGS-41287	1	70234224	4	277	447	184	0.880708	0	0.249638	0.2	-0.248692
Hapmap59820-rs29019798	1	70265608	3	262	452	195	0.998361	0	0.0034073	0.2	-0.00340713
BTA-33557-no-rs	1	70352910	0	0	0	912	#DIV/0!	0	#DIV/0!	0.2	0
BFGL-NGS-110495	1	70379230	11	18	173	710	0.0560662	0	3.29049	0.2	-2.9044
UA-IFASA-5307	1	70411645	9	32	210	661	0.00373343	0	5.08212	0.2	-4.38209
ARS-BFGL-NGS-62687	1	70443281	8	209	461	234	0.533849	0	-1.02412	0.2	1.04003
BFGL-NGS-111716	1	70481039	10	218	454	230	0.837471	0	-0.340346	0.2	0.34209
ARS-BFGL-NGS-104241	1	70520162	3	32	285	592	0.748632	0	-0.528628	0.1	0.5364
ARS-BFGL-NGS-34399	1	70653972	6	881	25	0	0.673686	0	-0.694671	0.1	1.38934
Hapmap30498-BTA-124121	1	70679785	0	912	0	0	#DIV/0!	0	#DIV/0!	0.1	0
BFGL-NGS-111271	1	70738580	1	280	461	170	0.414269	0	-1.33463	0.1	1.36227
BFGL-NGS-111283	1	70771470	2	391	412	107	0.922964	0	-0.160023	0.1	0.160464
ARS-BFGL-NGS-93742	1	70801596	15	897	0	0	#DIV/0!	0	#DIV/0!	0	0
Hapmap29367-BTA-159930	1	70862230	1	0	1	910	0.986776	0	-0.0274499	0	0.0548998
BTA-32647-no-rs	1	70900526	7	885	20	0	0.736776	0	-0.555573	0	1.11115
Hapmap31066-BTA-124117	1	70920666	1	910	1	0	0.986776	0	-0.0274499	0	0.0548998
ARS-BFGL-NGS-103803	1	70985721	5	100	406	401	0.855193	0	-0.302073	0	0.303676
Hapmap41227-BTA-32644	1	71055013	3	195	481	233	0.069715	0	-2.92266	0	3.05493
BTA-32640-no-rs	1	71100926	5	904	3	0	0.960211	0	-0.0827587	0	0.165517
Hapmap39468-BTA-120746	1	71127523	2	235	480	195	0.0855979	0	-2.77262	0	2.8915
BTA-32637-no-rs	1	71169377	3	907	2	0	0.973512	0	-0.0550358	0	0.110072
BTB-00031796	1	71234295	3	199	482	228	0.063338	0	-2.99009	0	3.12847
Hapmap48672-BTA-17044	1	71357245	2	10	193	707	0.42927	0	-1.29342	0	1.37391
Hapmap59145-ss46526952	1	71432873	5	10	193	704	0.422153	0	-1.31535	0	1.39845
BTA-86103-no-rs	1	71497170	2	0	3	907	0.960276	0	-0.0824856	0	0.164971
Hapmap50667-BTA-34616	1	71563554	6	172	445	289	0.975992	0	0.0500159	0.1	-0.0499776
ARS-BFGL-NGS-80523	1	71585335	8	164	454	286	0.488141	0	-1.1399	0.1	1.16012
BFGL-NGS-119161	1	71660196	8	108	431	365	0.26102	0	-1.83549	0.1	1.89351
ARS-BFGL-NGS-95516	1	71778149	18	94	407	393	0.451337	0	-1.24405	0.1	1.27173
ARS-BFGL-NGS-5124	1	71812293	51	178	433	250	0.705255	0	-0.640412	0.1	0.646663
BFGL-NGS-119936	1	71842964	15	896	1	0	0.986673	0	-0.0278785	0.1	0.0557569
ARS-BFGL-BAC-35332	1	71898006	7	53	319	533	0.565837	0	0.963627	0.1	-0.943
Hapmap53495-rs29015962	1	71919664	4	158	442	308	0.978777	0	-0.0441222	0.1	0.0441525
ARS-BFGL-NGS-97095	1	71979457	6	32	335	539	0.0209907	0	-3.69782	0.1	4.07513
Hapmap43841-BTA-34601	1	72076617	4	557	317	34	0.176064	0	-2.19679	0.1	2.32714
ARS-BFGL-NGS-49636	1	72115871	7	0	12	893	0.840872	0	-0.332598	0.1	0.665196
BTA-34631-no-rs	1	72197163	145	419	296	52	0.977399	0	-0.0511203	0.1	0.051175
Hapmap40324-BTA-34602	1	72224767	10	82	397	423	0.416502	0	-1.33486	0.1	1.36837
ARS-BFGL-NGS-56509	1	72354342	24	294	438	156	0.74531	0	-0.542091	0.2	0.546672
ARS-BFGL-NGS-16910	1	72377124	4	739	161	8	0.813358	0	-0.390235	0.1	0.398422
BTA-34638-no-rs	1	72412085	6	320	464	122	0.0227704	0	-3.65001	0.1	3.87354
Hapmap51826-BTA-34625	1	72472612	41	133	435	303	0.256976	0	-1.88497	0.1	1.94239
BTA-34624-no-rs	1	72502800	6	98	437	371	0.0662712	0	-2.96318	0.1	3.11955
Hapmap60655-rs29025422	1	72536976	3	66	324	519	0.119859	0	2.64952	0.1	-2.50744
BFGL-NGS-117761	1	72565211	8	46	322	536	0.792076	0	-0.436482	0.1	0.440984
ARS-BFGL-NGS-37507	1	72587545	5	7	152	748	0.812045	0	-0.393237	0.1	0.402108
ARS-BFGL-NGS-90994	1	72673465	3	903	6	0	0.920477	0.1	-0.16529	0.3	0.330579
BTA-12082-rs29024046	1	72738102	121	789	2	0	0.971601	0.1	-0.0632511	0.1	0.126502
BTA-90633-no-rs	1	72776085	4	0	8	900	0.893931	0	-0.220752	0.1	0.441503
BFGL-NGS-118075	1	72956333	6	380	437	89	0.0227858	0	-3.64961	0.1	3.89459
ARS-BFGL-NGS-87873	1	72997616	90	822	0	0	#DIV/0!	0	#DIV/0!	0.1	0
ARS-BFGL-NGS-34176	1	73087572	7	1	57	847	0.967713	0	0.0673192	0.1	-0.0666368
ARS-BFGL-NGS-78165	1	73119195	4	395	413	100	0.607538	0	-0.845066	0.1	0.857635
ARS-BFGL-NGS-45476	1	73154504	2	292	468	150	0.101783	0	-2.64238	0.2	2.75391
BFGL-NGS-117741	1	73203149	5	523	336	48	0.528993	0	-1.03448	0.2	1.05937
Hapmap42521-BTA-35582	1	73249866	55	30	243	584	0.450052	0	1.30716	0.2	-1.25964
Hapmap43559-BTA-35576	1	73314636	6	487	369	50	0.0639834	0	-2.98782	0.2	3.19168
ARS-BFGL-NGS-72532	1	73357204	29	329	421	133	0.929311	0	-0.149048	0.2	0.149405
ARS-BFGL-NGS-103884	1	73451902	3	74	381	454	0.633712	0	-0.784093	0.2	0.796115
BFGL-NGS-118725	1	73476447	8	62	357	485	0.735592	0	-0.558463	0.2	0.564977
BFGL-NGS-118451	1	73540551	63	846	2	1	7.3352e-48	0.1	36.4664	0.3	-3.25516
ARS-BFGL-NGS-94206	1	73562296	5	65	358	484	0.913867	0.1	-0.179252	0.2	0.179912
BFGL-NGS-112042	1	73596492	11	509	338	54	0.830999	0	-0.354249	0.2	0.357017
ARS-BFGL-NGS-100698	1	73624953	5	277	456	174	0.574354	0	-0.923931	0.2	0.937089
ARS-BFGL-NGS-59448	1	73659511	6	240	461	205	0.563705	0.1	-0.950029	0.3	0.963724
ARS-BFGL-NGS-25863	1	73730134	3	1	94	814	0.30883	0	-1.66017	0.4	2.0529
Hapmap41511-BTA-34652	1	73786757	13	240	441	218	0.582762	0	0.924649	0.4	-0.911933
ARS-BFGL-NGS-4162	1	73981191	59	533	274	46	0.170864	0.1	2.40206	0	-2.26993
ARS-BFGL-NGS-40388	1	74016191	3	8	185	716	0.29398	0	-1.71111	0	1.86743
Hapmap40716-BTA-34647	1	74099262	8	510	345	49	0.343156	0	-1.55233	0	1.60781
BTA-34645-no-rs	1	74129177	13	834	65	0	0.260763	0	-1.84147	0	3.68295
Hapmap35151-BES4_Contig435_1199	1	74208849	20	65	364	463	0.570144	0	-0.941765	0	0.959864
Hapmap52010-BTA-34646	1	74255433	12	2	106	792	0.429091	0.2	-1.30099	0	1.47764
Hapmap43194-BTA-17905	1	74372177	3	909	0	0	#DIV/0!	0	#DIV/0!	0	0
Hapmap50160-BTA-93856	1	74394255	10	0	3	899	0.9601	0	-0.0832178	0	0.166436
BTA-35604-no-rs	1	74435893	25	735	148	4	0.231335	0	-1.97064	0	2.25522
ARS-BFGL-NGS-39750	1	74505015	9	600	270	33	0.701505	0	0.641875	0	-0.630622
ARS-BFGL-NGS-93288	1	74540503	3	0	15	894	0.801946	0	-0.414257	0	0.828515
ARS-BFGL-NGS-25392	1	74569738	3	83	407	419	0.261992	0	-1.82686	0	1.88959
ARS-BFGL-NGS-31642	1	74603816	13	0	30	869	0.610916	0	-0.841339	0	1.68268
Hapmap42919-BTA-35600	1	74635914	3	259	471	179	0.180755	0	-2.1725	0	2.24567
ARS-BFGL-BAC-73	1	74675012	2	830	78	2	0.906315	0	0.195448	0	-0.191366
ARS-BFGL-BAC-32073	1	74700816	1	2	78	831	0.90503	0	0.198037	0	-0.193844
ARS-BFGL-BAC-34001	1	74734702	2	830	78	2	0.906315	0	0.195448	0	-0.191366
BFGL-NGS-114968	1	74760160	7	19	249	637	0.349657	0	-1.53102	0	1.61372
ARS-BFGL-NGS-53144	1	74797120	3	165	473	271	0.0969617	0	-2.68079	0	2.79379
ARS-BFGL-NGS-23062	1	74825740	8	171	443	290	0.937004	0	0.131609	0	-0.131343
ARS-BFGL-NGS-104306	1	74873700	2	0	0	910	#DIV/0!	0	#DIV/0!	0	0
ARS-BFGL-NGS-93801	1	74923746	1	911	0	0	#DIV/0!	0	#DIV/0!	0	0
ARS-BFGL-NGS-32169	1	74957977	2	131	445	334	0.377738	0	-1.44126	0	1.47521
ARS-BFGL-BAC-36572	1	74979240	5	817	88	2	0.818371	0	-0.379813	0	0.395184
BTA-35627-no-rs	1	75013835	7	0	3	902	0.960167	0	-0.0829417	0	0.165883
BTA-35628-no-rs	1	75042635	5	338	439	130	0.512214	0	-1.07652	0	1.09545
UA-IFASA-4774	1	75104987	5	41	363	503	0.014849	0	-3.89329	0	4.26895
BFGL-NGS-114627	1	75135241	7	133	461	311	0.072107	0	-2.90488	0	3.0431
BTA-35631-no-rs	1	75180497	5	24	288	595	0.11733	0	-2.53582	0.1	2.73883
ARS-BFGL-NGS-64511	1	75221450	37	22	274	579	0.117103	0	-2.58222	0.1	2.79768
ARS-BFGL-NGS-7099	1	75246289	14	23	287	588	0.0820193	0	-2.82219	0.1	3.07711
Hapmap38109-BTA-36588	1	75390598	8	8	138	758	0.538408	0	1.03379	0.1	-0.976613
Hapmap33656-BTA-124230	1	75452531	0	912	0	0	#DIV/0!	0	#DIV/0!	0.1	0
BTA-36593-no-rs	1	75559937	4	701	193	14	0.863777	0	0.2855	0.1	-0.282161
ARS-BFGL-NGS-4924	1	75668131	11	796	98	7	0.0442757	0	3.47078	0.2	-2.80698
ARS-BFGL-NGS-90496	1	75815673	25	7	78	802	0.00162707	0	5.6021	0.1	-3.97149
ARS-BFGL-NGS-14026	1	76001168	4	908	0	0	#DIV/0!	0.1	#DIV/0!	0.1	0
Hapmap26468-BTA-160919	1	76052636	18	0	0	894	#DIV/0!	0	#DIV/0!	0.1	0
ARS-BFGL-NGS-37438	1	76074459	4	52	373	483	0.0681285	0	-2.94053	0.1	3.13501
ARS-BFGL-NGS-81861	1	76099439	10	50	356	496	0.178498	0	-2.19184	0.1	2.30141
Hapmap39889-BTA-114934	1	76155227	5	622	263	22	0.347461	0	-1.53623	0.1	1.61406
Hapmap51396-BTA-114937	1	76186338	4	582	296	30	0.302747	0	-1.68175	0.1	1.76264
ARS-BFGL-NGS-37067	1	76229189	6	458	365	83	0.404684	0	1.4039	0.1	-1.36723
Hapmap60658-rs29025870	1	76256573	1	1	71	839	0.690385	0	-0.655571	0.1	0.71988
Hapmap51567-BTA-17154	1	76291522	3	774	132	3	0.290035	0	-1.72492	0.1	1.9792
Hapmap35190-BES10_Contig762_2071	1	76362570	5	756	149	2	0.0555898	0	-3.08319	0.1	4.00702
Hapmap25308-BTA-153014	1	76434294	4	497	341	70	0.28299	0	1.81438	0.1	-1.74911
BFGL-NGS-116528	1	76505504	11	444	380	77	0.73458	0	-0.561598	0.1	0.567652
ARS-BFGL-NGS-34525	1	76527160	2	89	403	418	0.568705	0	-0.935941	0.1	0.951982
ARS-BFGL-NGS-15456	1	76556539	4	372	418	118	0.972797	0	0.0566149	0.1	-0.0565614
Hapmap50897-BTA-14167	1	76602613	149	158	402	203	0.112763	0.7	-2.7928	0.1	2.91373
ARS-BFGL-BAC-31478	1	76629387	7	238	441	226	0.447619	0	1.27849	0.1	-1.25428
Hapmap39961-BTA-100527	1	76732788	3	10	172	727	0.96118	0	-0.0806545	0.1	0.0809684
Hapmap59172-rs29012834	1	76817710	3	143	413	353	0.226936	0	2.04563	0.1	-1.97989
Hapmap26435-BTA-152318	1	76840996	1	0	0	911	#DIV/0!	0	#DIV/0!	0.1	0
ARS-BFGL-NGS-64672	1	77188781	9	73	370	460	0.907278	0	-0.193424	0.2	0.194157
Hapmap42898-BTA-28764	1	77235780	2	2	106	802	0.439523	0	-1.26523	0.2	1.43335
BTA-28763-no-rs	1	77269181	4	725	168	15	0.150763	0	2.44382	0.2	-2.20943
ARS-BFGL-NGS-30137	1	77317386	7	452	375	78	0.985899	0	0.0293836	0.2	-0.0293671
ARS-BFGL-NGS-41839	1	77415589	8	403	396	105	0.607497	0.1	0.86161	0.2	-0.848842
ARS-BFGL-BAC-31487	1	77469638	12	384	406	110	0.866313	0.1	0.281365	0.2	-0.280021
BTA-116098-no-rs	1	77503533	4	908	0	0	#DIV/0!	0.1	#DIV/0!	0	0
Hapmap51363-BTA-97517	1	77532696	4	908	0	0	#DIV/0!	0.1	#DIV/0!	0	0
Hapmap44063-BTA-36599	1	77620416	6	673	210	23	0.178223	0.1	2.28863	0	-2.12041
ARS-BFGL-NGS-1406	1	77643199	3	871	38	0	0.519806	0.1	-1.05626	0	2.11252
BTA-95639-no-rs	1	77706624	8	747	149	8	0.85019	0.1	0.315089	0	-0.309763
BTA-95638-no-rs	1	77735938	2	0	34	876	0.565783	0.1	-0.942958	0	1.88592
ARS-BFGL-BAC-31482	1	77789355	41	228	445	198	0.496752	0.1	-1.13843	0	1.15812
BTA-18708-no-rs	1	77874002	9	0	29	874	0.623848	0	-0.809431	0	1.61886
Hapmap50334-BTA-36619	1	77938519	10	18	246	638	0.307621	0	-1.6706	0.1	1.77141
ARS-BFGL-NGS-34347	1	77994925	8	405	411	88	0.268796	0	-1.80638	0.1	1.86636
Hapmap44231-BTA-36623	1	78205574	6	87	389	430	0.942638	0	-0.119385	0.2	0.119647
BTA-36624-no-rs	1	78246000	10	60	366	476	0.355267	0	-1.51602	0.2	1.56468
Hapmap34720-BES7_Contig462_688	1	78280009	76	192	416	228	0.932353	0	0.147005	0.2	-0.146681
ARS-BFGL-NGS-4661	1	78320671	10	388	412	102	0.638715	0	-0.775611	0.2	0.786108
Hapmap25593-BTA-151723	1	78418601	7	0	0	905	#DIV/0!	0	#DIV/0!	0.2	0
ARS-BFGL-NGS-92711	1	78441352	22	710	169	11	0.792292	0	0.443318	0.2	-0.434361
Hapmap42923-BTA-36604	1	78482030	8	123	419	362	0.919874	0	0.167562	0.2	-0.1671
ARS-BFGL-BAC-34664	1	78556255	37	208	392	275	0.00349979	0	5.20542	0.2	-4.81714
ARS-BFGL-NGS-80187	1	78603471	11	0	44	857	0.45249	0	-1.23615	0.1	2.47229
ARS-BFGL-NGS-76454	1	78668281	18	889	5	0	0.933178	0.2	-0.140017	0.1	0.280034
Hapmap33573-BTA-124252	1	78711236	3	908	1	0	0.986761	0.1	-0.0275103	0.1	0.0550206
Hapmap41244-BTA-36610	1	78966221	9	495	361	47	0.0685293	0	-2.94428	0	3.14712
ARS-BFGL-NGS-73801	1	79005461	1	911	0	0	#DIV/0!	0	#DIV/0!	0	0
Hapmap48729-BTA-36615	1	79060431	6	4	139	763	0.381708	0	-1.43257	0	1.58599
Hapmap58919-rs29009958	1	79110245	5	59	354	494	0.67802	0	-0.684584	0	0.694585
ARS-BFGL-NGS-56146	1	79173535	5	114	416	377	0.963529	0	-0.0758569	0	0.0759539
BTA-36640-no-rs	1	79386394	1	0	0	911	#DIV/0!	0	#DIV/0!	0	0
Hapmap39375-BTA-112108	1	79595900	3	111	385	413	0.149422	0	2.45069	0	-2.34971
Hapmap47180-BTA-112104	1	79657035	12	114	370	416	0.0275583	0	3.8179	0	-3.57719
ARS-BFGL-NGS-13617	1	79783567	3	346	440	123	0.364268	0	-1.48263	0	1.51914
Hapmap26500-BTA-37512	1	79908850	12	77	390	433	0.410713	0	-1.35277	0.1	1.38795
ARS-BFGL-BAC-31500	1	79937590	2	342	427	141	0.685938	0	0.674796	0.1	-0.667561
BTA-37493-no-rs	1	79972527	7	27	263	615	0.861288	0	-0.289581	0.1	0.292096
BTB-00034904	1	79996646	6	0	0	906	#DIV/0!	0	#DIV/0!	0.1	0
BTA-37492-no-rs	1	80026844	22	0	4	886	0.94643	0	-0.112486	0.1	0.224972
BTB-00034886	1	80050486	3	9	130	770	0.186879	0	2.23895	0.1	-1.98758
BTA-37489-no-rs	1	80076069	3	0	0	909	#DIV/0!	0	#DIV/0!	0.1	0
ARS-BFGL-NGS-47287	1	80110090	7	212	473	220	0.172145	0	-2.22004	0.2	2.29564
BFGL-NGS-119431	1	80132371	5	153	469	285	0.0885136	0	-2.75222	0.2	2.87279
ARS-BFGL-BAC-33415	1	80155226	8	312	460	132	0.0725936	0	-2.90162	0.2	3.03974
BTB-00034743	1	80180423	5	85	402	420	0.425368	0	-1.30637	0.2	1.33812
Hapmap43564-BTA-36647	1	80204225	32	632	229	19	0.742834	0	-0.549993	0.2	0.560546
BTB-00034692	1	80254377	8	311	439	154	0.965354	0	-0.0721815	0.2	0.072263
Hapmap40722-BTA-36642	1	80288507	4	32	302	574	0.314022	0	-1.64362	0.2	1.71867
BTA-112299-no-rs	1	80314814	34	102	375	401	0.317646	0	1.71567	0.2	-1.66523
BTB-00034595	1	80362915	38	4	132	738	0.460811	0.1	-1.23216	0.1	1.34401
BFGL-NGS-111725	1	80419711	4	532	339	37	0.0598689	0	-3.03074	0.1	3.26934
ARS-BFGL-NGS-25522	1	80469986	73	300	400	139	0.771427	0	0.504015	0.2	-0.500035
BTB-00034522	1	80504650	1	0	0	911	#DIV/0!	0	#DIV/0!	0.1	0
ARS-BFGL-NGS-77877	1	80549346	1	0	0	911	#DIV/0!	0	#DIV/0!	0.1	0
BTB-00034392	1	80581464	304	17	101	490	9.37349e-05	0.7	8.66178	0.1	-6.49451
Hapmap60527-rs29019904	1	80619467	2	0	0	910	#DIV/0!	0	#DIV/0!	0.1	0
BTB-00034294	1	80645628	6	462	385	59	0.0731813	0	-2.89273	0.1	3.07146
Hapmap27043-BTA-36631	1	80684921	4	645	251	12	0.0227079	0	-3.64775	0.1	4.22157
ARS-BFGL-NGS-108728	1	80736747	1	911	0	0	#DIV/0!	0	#DIV/0!	0.1	0
BTB-00034221	1	80774462	4	768	137	3	0.228885	0	-1.95822	0.1	2.28379
Hapmap51218-BTA-36630	1	80812352	11	345	430	126	0.664976	0	-0.716226	0.1	0.724645
BTB-00034202	1	80854328	11	7	146	748	0.966098	0	-0.0707478	0.2	0.0710341
Hapmap49586-BTA-36632	1	80883889	7	143	427	335	0.720832	0	0.597501	0.2	-0.591852
ARS-BFGL-NGS-106728	1	80938504	7	620	257	28	0.827652	0	0.363171	0.2	-0.359283
ARS-BFGL-NGS-24966	1	80963023	7	9	169	727	0.812813	0	-0.392037	0.2	0.399826
ARS-BFGL-NGS-44036	1	80995758	3	908	1	0	0.986761	0	-0.0275103	0.2	0.0550206
ARS-BFGL-NGS-68451	1	81022761	7	245	471	189	0.176927	0	-2.19606	0.2	2.27042
BFGL-NGS-113198	1	81062374	58	9	186	659	0.300424	0.2	-1.74144	0.1	1.88987
Hapmap51438-BTA-37566	1	81085495	20	413	394	85	0.520163	0.1	-1.06527	0.1	1.08625
BFGL-NGS-111888	1	81142206	0	17	232	663	0.524201	0	-1.04358	0.1	1.08428
BTB-00036018	1	81199059	7	661	227	17	0.624351	0.2	-0.80738	0.1	0.831666
ARS-BFGL-NGS-100951	1	81242737	5	79	389	439	0.584102	0	-0.900699	0.1	0.916175
BTA-37567-no-rs	1	81283581	9	270	459	174	0.39622	0	-1.39226	0.1	1.42222
Hapmap41250-BTA-38429	1	81318445	4	24	270	614	0.377341	0	-1.444	0.1	1.51009
ARS-BFGL-NGS-13183	1	81338912	7	894	11	0	0.854057	0	-0.304796	0.1	0.609593
ARS-BFGL-NGS-38958	1	81376955	6	155	400	351	0.0266469	0	3.82833	0.1	-3.60487
ARS-BFGL-NGS-22536	1	81448072	6	42	319	545	0.588685	0	-0.890323	0	0.909833
BTB-00036138	1	81527608	9	65	339	499	0.477603	0	1.19594	0	-1.16675
BTB-00036147	1	81605969	3	909	0	0	#DIV/0!	0	#DIV/0!	0	0
Hapmap50131-BTA-85559	1	81639877	3	55	348	506	0.635799	0	-0.779312	0	0.792662
ARS-BFGL-NGS-103850	1	81683940	4	0	19	889	0.750028	0	-0.525893	0	1.05179
ARS-BFGL-NGS-1768	1	81715861	9	0	0	903	#DIV/0!	0	#DIV/0!	0	0
ARS-BFGL-NGS-19741	1	81761528	4	421	406	81	0.226812	0	-1.96681	0	2.04013
BTB-01411638	1	81789611	7	0	6	899	0.920301	0	-0.166021	0	0.332043
ARS-BFGL-NGS-1514	1	81829876	7	692	200	13	0.735751	0	-0.557808	0	0.570995
ARS-BFGL-NGS-15671	1	81856896	2	0	0	910	#DIV/0!	0	#DIV/0!	0	0
ARS-BFGL-NGS-79990	1	81879313	4	21	215	672	0.441982	0	1.29246	0	-1.23619
BTA-38441-no-rs	1	82099086	7	257	445	203	0.694386	0	0.657359	0	-0.650889
ARS-BFGL-NGS-44794	1	82120063	2	4	141	765	0.35456	0	-1.51163	0	1.68259
BTA-38445-no-rs	1	82150268	2	4	141	765	0.35456	0	-1.51163	0	1.68259
BTA-01205-rs29012172	1	82172394	6	4	137	765	0.4162	0	-1.3328	0	1.46579
ARS-BFGL-NGS-26946	1	82201457	8	515	340	49	0.462611	0	-1.20698	0.1	1.24052
Hapmap43250-BTA-37524	1	82245379	23	23	283	583	0.09803	0	-2.7016	0.1	2.93425
BTB-00035080	1	82271202	4	24	295	589	0.0690761	0	-2.93076	0.1	3.20159
BTA-37523-no-rs	1	82298893	11	24	256	621	0.696381	0	-0.645819	0.1	0.659004
Hapmap44539-BTA-37518	1	82377933	28	230	441	213	0.955109	0	0.0947558	0.1	-0.0946212
UA-IFASA-6360	1	82400004	6	301	456	149	0.281541	0	-1.75794	0.1	1.80708
BTA-39534-no-rs	1	82421991	10	901	1	0	0.98671	0	-0.0277239	0.1	0.0554477
Hapmap47934-BTA-38431	1	82442198	11	507	350	44	0.0946274	0	-2.71088	0.1	2.88757
ARS-BFGL-NGS-96340	1	82490785	8	168	450	286	0.69963	0	-0.637545	0.1	0.643827
BTA-39532-no-rs	1	82521417	3	1	69	839	0.732718	0	-0.563192	0.1	0.610721
Hapmap49149-BTA-39529	1	82553337	3	11	191	707	0.635604	0	-0.779757	0.1	0.80774
ARS-BFGL-NGS-41472	1	82584765	1	911	0	0	#DIV/0!	0	#DIV/0!	0.1	0
Hapmap14994-rs29012500	1	82627067	7	211	472	222	0.193245	0	-2.1176	0.1	2.18632
ARS-BFGL-NGS-78633	1	82655035	16	33	324	539	0.0640401	0.1	-3.00335	0	3.2483
BFGL-NGS-112626	1	82740461	2	43	296	571	0.560641	0	0.973956	0	-0.950861
Hapmap41856-BTA-39501	1	82768681	2	43	296	571	0.560641	0	0.973956	0	-0.950861
Hapmap53238-rs29021199	1	82797925	3	43	296	570	0.566695	0	0.959339	0	-0.936942
BTA-39503-no-rs	1	82822087	15	16	190	691	0.485674	0	1.17782	0	-1.12495
ARS-BFGL-NGS-17054	1	82843581	3	569	297	43	0.596207	0	0.886581	0	-0.867449
BTA-39510-no-rs	1	82871325	5	567	296	44	0.504267	0	1.12125	0	-1.091
ARS-BFGL-NGS-106454	1	82904950	9	170	456	277	0.464351	0	-1.20301	0	1.22541
BFGL-NGS-116286	1	82938826	12	579	291	30	0.369911	0	-1.47272	0	1.53452
ARS-BFGL-NGS-71379	1	82984085	4	45	331	532	0.478881	0	-1.16148	0	1.19374
Hapmap42929-BTA-39525	1	83017464	6	671	218	17	0.884577	0	-0.240569	0	0.242727
BTA-39523-no-rs	1	83042554	4	16	219	673	0.707632	0	-0.618478	0	0.633175
BTA-39521-no-rs	1	83072760	3	811	97	1	0.274743	0	-1.77966	0	2.22744
BTA-39518-no-rs	1	83113691	3	16	215	678	0.825779	0	-0.36372	0	0.368806
ARS-BFGL-NGS-56254	1	83141649	6	541	319	46	0.907739	0	-0.192142	0	0.193015
Hapmap51440-BTA-39517	1	83176730	2	0	0	910	#DIV/0!	0	#DIV/0!	0	0
BTB-01187540	1	83288914	9	650	236	17	0.404855	0	-1.36731	0.1	1.43679
Hapmap55227-rs29009709	1	83315142	7	649	239	17	0.351727	0	-1.52455	0.1	1.61098
BTB-01777594	1	83342654	7	726	166	13	0.323467	0	1.66888	0.1	-1.55143
Hapmap41177-BTA-120413	1	83367804	87	30	301	494	0.0531975	0.2	-3.25947	0.1	3.54936
BTB-01187501	1	83402939	29	700	163	20	0.0058455	0.1	4.87447	0	-4.08656
Hapmap47824-BTA-107197	1	83430529	2	17	239	654	0.366265	0	-1.47575	0	1.55696
Hapmap53346-ss46526210	1	83459605	8	214	468	222	0.286088	0	-1.74358	0	1.78999
ARS-BFGL-NGS-61854	1	83499180	7	0	11	894	0.854057	0	-0.304796	0	0.609593
BTB-01187418	1	83544202	5	43	329	535	0.40011	0	-1.37797	0	1.42426
ARS-BFGL-NGS-50379	1	83575091	9	269	439	195	0.525818	0	1.06696	0	-1.04992
Hapmap54984-rs29020611	1	83620957	29	34	273	576	0.815912	0	0.393274	0	-0.389146
ARS-BFGL-NGS-55109	1	83657586	6	906	0	0	#DIV/0!	0	#DIV/0!	0	0
BTA-107210-no-rs	1	83695431	4	0	1	907	0.986754	0	-0.0275406	0	0.0550812
BTB-01187109	1	83718411	132	195	334	251	0.000101776	0	7.51721	0	-6.72697
BTA-107196-no-rs	1	83751110	5	126	416	365	0.667944	0	0.717333	0	-0.708931
BTB-00035766	1	83793211	8	397	406	101	0.854562	0	-0.303901	0	0.305516
Hapmap42233-BTA-49670	1	83842131	4	74	361	473	0.660827	0	0.733437	0	-0.722961
ARS-BFGL-NGS-19217	1	83964512	5	467	372	68	0.606082	0	-0.848928	0	0.863471
Hapmap30916-BTA-91383	1	83986616	4	233	459	216	0.731941	0	-0.565192	0	0.570013
BFGL-NGS-111849	1	84010213	4	370	425	113	0.594859	0	-0.874781	0	0.887758
BTB-01059241	1	84071803	7	20	206	679	0.352779	0	1.56901	0.1	-1.48437
Hapmap49142-BTA-38495	1	84119386	3	4	87	818	0.309363	0	1.71526	0	-1.49611
Hapmap27573-BTA-124304	1	84140039	11	899	2	0	0.973394	0	-0.0555247	0	0.111049
BTA-38502-no-rs	1	84213942	66	688	152	6	0.444194	0	-1.29843	0	1.39873
ARS-BFGL-NGS-14913	1	84234968	5	742	159	6	0.423097	0	-1.31271	0	1.41874
ARS-BFGL-NGS-68869	1	84289928	3	143	431	335	0.822937	0	0.372484	0	-0.370284
ARS-BFGL-NGS-98669	1	84314501	0	8	188	716	0.25594	0	-1.84682	0	2.02897
ARS-BFGL-NGS-27858	1	84339044	0	0	0	912	#DIV/0!	0	#DIV/0!	0	0
ARS-BFGL-NGS-27316	1	84365429	32	244	433	203	0.682956	0	0.693218	0	-0.68604
Hapmap40421-BTA-39479	1	84394163	6	186	442	278	0.670902	0	0.710887	0	-0.703259
ARS-BFGL-NGS-69661	1	84415671	9	276	441	186	0.685958	0	0.677379	0	-0.670454
BTB-00037209	1	84438164	8	780	121	3	0.457026	0	-1.22192	0	1.35054
BTA-39489-no-rs	1	84461725	5	5	143	759	0.532357	0	-1.02613	0	1.09714
ARS-BFGL-NGS-64298	1	84495884	1	0	16	895	0.789161	0	-0.441023	0	0.882046
ARS-BFGL-NGS-2950	1	84528381	7	84	387	434	0.864706	0	-0.282394	0	0.283879
BTB-00036349	1	84578823	6	446	381	79	0.852961	0	-0.306937	0	0.308731
ARS-BFGL-NGS-5044	1	84630640	1	2	90	819	0.773618	0	-0.474258	0	0.498254
ARS-BFGL-NGS-35667	1	84664647	7	32	271	602	0.825803	0	0.367146	0	-0.363407
ARS-BFGL-NGS-64789	1	84722207	19	21	244	628	0.636529	0	-0.784522	0	0.805143
ARS-BFGL-NGS-57025	1	84761030	6	0	0	906	#DIV/0!	0	#DIV/0!	0	0
Hapmap23583-BTA-124292	1	84809475	9	12	170	721	0.583362	0	0.921097	0	-0.883816
BFGL-NGS-111457	1	84832900	12	0	0	900	#DIV/0!	0	#DIV/0!	0	0
Hapmap41853-BTA-38436	1	84880973	4	0	11	897	0.854299	0	-0.303786	0	0.607573
ARS-BFGL-NGS-25172	1	84905600	8	0	0	904	#DIV/0!	0	#DIV/0!	0	0
Hapmap49141-BTA-38455	1	85130151	4	0	29	879	0.624836	0	-0.804937	0.1	1.60987
BFGL-NGS-116572	1	85161431	6	482	364	60	0.430997	0	-1.29145	0.2	1.32681
Hapmap39022-BTA-38447	1	85182074	10	624	249	29	0.497439	0	1.14267	0.2	-1.10491
ARS-BFGL-NGS-53869	1	85244393	4	4	134	770	0.474951	0	-1.17176	0.2	1.27489
Hapmap41527-BTA-38460	1	85264718	3	689	210	10	0.172148	0	-2.21524	0.2	2.44958
ARS-BFGL-BAC-27363	1	85395168	0	0	0	912	#DIV/0!	0	#DIV/0!	0.1	0
Hapmap40527-BTA-38457	1	85439533	38	382	399	93	0.457532	0	-1.24108	0.1	1.26852
Hapmap52416-rs29016842	1	85503593	6	116	425	365	0.654994	0	-0.736828	0.2	0.745955
Hapmap57391-rs29026905	1	85642599	5	506	351	50	0.281084	0	-1.75863	0.2	1.82933
ARS-BFGL-NGS-104692	1	85694936	7	480	361	64	0.728943	0	-0.572677	0.1	0.579445
BTB-00036444	1	85719579	7	6	158	741	0.438493	0	-1.2715	0.1	1.37091
Hapmap51899-BTA-38469	1	85746256	0	0	0	912	#DIV/0!	0	#DIV/0!	0.1	0
BTB-01702174	1	85798174	16	141	440	315	0.536826	0	-1.02123	0.1	1.0379
BTB-01702150	1	85819755	6	415	396	95	0.970456	0	0.0615604	0.1	-0.0614928
ARS-BFGL-NGS-92094	1	85845429	1	911	0	0	#DIV/0!	0	#DIV/0!	0.1	0
Hapmap57884-rs29026697	1	85888745	2	0	0	910	#DIV/0!	0	#DIV/0!	0.1	0
ARS-BFGL-NGS-22690	1	85933298	1	0	50	861	0.394404	0	-1.39148	0.1	2.78296
BTB-01431374	1	85954529	7	74	397	434	0.203463	0	-2.07087	0.1	2.15478
ARS-BFGL-NGS-4047	1	85988054	2	242	460	208	0.708308	0	-0.616316	0.1	0.62206
ARS-BFGL-NGS-16561	1	86023954	13	898	1	0	0.986688	0	-0.0278164	0.1	0.0556328
BTB-01431442	1	86052863	32	852	28	0	0.631534	0.1	-0.801885	0.1	1.60377
Hapmap47779-BTA-92798	1	86078936	36	63	363	450	0.378703	0.1	-1.46564	0.1	1.50973
Hapmap38311-BTA-39536	1	86164724	47	471	340	54	0.477732	0.1	-1.19274	0.1	1.22362
Hapmap44071-BTA-39540	1	86222950	3	66	393	450	0.113346	0.1	-2.56033	0.1	2.69451
BTA-39546-no-rs	1	86277310	27	2	24	859	0.000123039	0.6	6.93026	0.1	-3.27395
BFGL-NGS-118640	1	86322888	4	52	364	492	0.149702	0.1	-2.33587	0.1	2.45864
BTB-00038173	1	86371826	3	7	128	774	0.502921	0	1.12358	0	-1.05136
BTB-00038184	1	86393624	10	901	1	0	0.98671	0	-0.0277239	0	0.0554477
BTA-123214-no-rs	1	86459691	6	905	1	0	0.986739	0	-0.0276014	0	0.0552029
BTA-39548-no-rs	1	86603913	30	527	312	43	0.714369	0.1	-0.612434	0	0.621465
BTB-00038398	1	86630441	3	909	0	0	#DIV/0!	0	#DIV/0!	0	0
Hapmap40679-BTA-122761	1	86652220	3	0	0	909	#DIV/0!	0	#DIV/0!	0	0
Hapmap55404-rs29024815	1	86748745	4	96	423	389	0.227947	0	-1.9621	0	2.03098
BTB-00038421	1	86896546	1	0	2	909	0.973541	0	-0.0549149	0	0.10983
Hapmap33711-BTA-124326	1	86979060	13	72	402	425	0.0855154	0	-2.7898	0	2.94337
ARS-BFGL-BAC-33752	1	87048389	1	0	0	911	#DIV/0!	0	#DIV/0!	0	0
BFGL-NGS-117410	1	87122550	1	11	158	742	0.432632	0	1.31725	0	-1.23754
Hapmap23258-BTA-124332	1	87153924	8	0	2	902	0.973438	0	-0.0553404	0	0.110681
Hapmap42933-BTA-40454	1	87181371	1	7	164	740	0.52412	0	-1.04435	0	1.10687
ARS-BFGL-NGS-54077	1	87338371	12	664	229	7	0.0072761	0.1	-4.28993	0	5.28684
BTB-00038446	1	87386241	17	764	129	2	0.152917	0.1	-2.33439	0	2.88064
BTB-00037084	1	87457261	6	481	365	60	0.405537	0.1	-1.36312	0	1.40252
ARS-BFGL-NGS-58323	1	87485097	2	2	131	777	0.146654	0	-2.35057	0	2.90813
BTB-00037008	1	87563645	13	608	275	16	0.0161802	0	-3.86163	0	4.42137
BTB-00037001	1	87695018	3	0	0	909	#DIV/0!	0	#DIV/0!	0	0
ARS-BFGL-BAC-34208	1	87774881	5	118	425	364	0.72753	0	-0.575135	0	0.580667
Hapmap43254-BTA-38489	1	87845374	6	216	463	227	0.503501	0	-1.09921	0	1.11754
BTA-38487-no-rs	1	87872448	3	57	329	523	0.586021	0	0.911488	0	-0.893546
BTB-00036985	1	87904073	46	182	435	249	0.753558	0	-0.530609	0	0.534889
BTB-00036965	1	87970510	4	598	273	37	0.408736	0	1.39011	0.1	-1.33993
BFGL-NGS-115710	1	88023752	1	117	425	369	0.754725	0	-0.514887	0.1	0.519336
Hapmap48736-BTA-38482	1	88069858	5	634	251	22	0.628027	0	-0.79802	0.1	0.819049
BTB-00036914	1	88099159	6	0	2	904	0.973468	0	-0.0552181	0.1	0.110436
ARS-BFGL-NGS-72201	1	88181050	9	75	355	473	0.467785	0	1.22309	0.1	-1.19421
ARS-BFGL-NGS-82014	1	88204956	4	75	361	472	0.610288	0	0.85296	0.1	-0.838869
BTB-00036683	1	88245890	4	96	400	412	0.940596	0	-0.123501	0.1	0.123772
BFGL-NGS-110543	1	88292010	4	183	433	292	0.330248	0	1.64249	0.1	-1.60196
BTB-00036784	1	88314985	9	75	381	447	0.623465	0	-0.810317	0.1	0.823062
Hapmap45277-BTA-38474	1	88336773	4	104	411	393	0.82513	0	-0.365293	0.1	0.367609
BTA-38473-no-rs	1	88357866	25	402	373	112	0.0824964	0	3.00526	0.1	-2.85536
BTA-38476-no-rs	1	88395148	1	668	222	21	0.616336	0	0.837032	0	-0.813362
ARS-BFGL-NGS-22301	1	88443627	3	908	1	0	0.986761	0	-0.0275103	0	0.0550206
BTA-24439-no-rs	1	88481955	2	0	0	910	#DIV/0!	0	#DIV/0!	0	0
ARS-BFGL-BAC-6363	1	88526759	13	266	430	203	0.246387	0	1.97188	0	-1.91435
Hapmap52334-rs29027507	1	88603116	10	16	246	640	0.166214	0	-2.25414	0	2.44759
BTA-40478-no-rs	1	88650926	28	696	179	9	0.502193	0	-1.11603	0	1.17827
ARS-BFGL-NGS-13673	1	88871762	1	15	206	690	0.933421	0	-0.138202	0	0.13896
ARS-BFGL-BAC-33122	1	88892608	9	167	447	289	0.799771	0	-0.420269	0	0.422997
ARS-BFGL-NGS-20558	1	88922698	3	19	228	662	0.902813	0	-0.202095	0	0.203542
ARS-BFGL-NGS-30991	1	88958566	7	905	0	0	#DIV/0!	0	#DIV/0!	0	0
BTB-02052555	1	89007279	4	858	49	1	0.729994	0	0.576	0	-0.526328
Hapmap59015-rs29021588	1	89041798	6	467	371	68	0.629095	0	-0.795995	0	0.808775
BTB-00038588	1	89082973	5	256	447	204	0.738558	0	0.557227	0	-0.552576
Hapmap49096-BTA-25573	1	89161165	5	86	389	432	0.907466	0	-0.192606	0	0.193291
BTB-00038586	1	89221641	4	111	440	357	0.166309	0	-2.24635	0.1	2.33279
BTA-13139-rs29018103	1	89292441	6	118	444	344	0.173979	0	-2.20959	0.1	2.29176
BTB-01293857	1	89320366	4	828	79	1	0.529987	0	-1.03145	0.1	1.18823
BTB-01858021	1	89347108	8	275	465	164	0.180821	0	-2.17805	0.1	2.2524
ARS-BFGL-NGS-152	1	89393593	6	19	237	650	0.629778	0	-0.794423	0.1	0.81674
Hapmap44359-BTA-25574	1	89430810	33	458	350	71	0.718535	0	0.611569	0.2	-0.604259
BTA-122780-no-rs	1	89458552	16	529	323	44	0.553866	0	-0.979241	0.1	1.00226
BTA-25575-no-rs	1	89489654	8	27	300	577	0.10585	0	-2.62067	0.1	2.82578
ARS-BFGL-NGS-105257	1	89509673	3	45	313	551	0.948949	0	0.106295	0.1	-0.106025
Hapmap27233-BTA-162669	1	89539621	1	911	0	0	#DIV/0!	0	#DIV/0!	0.1	0
Hapmap47477-BTA-103865	1	89611100	10	173	440	289	0.810507	0	0.400782	0.1	-0.39833
BTA-103871-no-rs	1	89646908	11	184	446	271	0.98392	0	0.0335837	0.1	-0.0335666
Hapmap54455-rs29016036	1	89677287	6	648	234	24	0.603153	0	0.871168	0.1	-0.847147
BFGL-NGS-114428	1	89710444	4	244	452	212	0.923967	0	0.158612	0.1	-0.158234
Hapmap57808-rs29009859	1	89733517	21	158	449	284	0.396211	0	-1.4015	0.1	1.43224
Hapmap47817-BTA-104461	1	89771788	33	435	351	93	0.0807682	0	3.03705	0.1	-2.87497
BTB-00039314	1	90015795	9	58	308	537	0.127479	0.1	2.60368	0.1	-2.45949
BTB-01837777	1	90119205	2	910	0	0	#DIV/0!	0	#DIV/0!	0	0
BTB-00039253	1	90156638	2	761	147	2	0.0631925	0	-2.99009	0	3.86447
BFGL-NGS-112470	1	90183075	6	161	425	320	0.335502	0	1.62626	0	-1.58568
Hapmap54781-rs29010500	1	90233258	4	620	260	28	0.906882	0	0.194471	0	-0.193354
Hapmap27046-BTA-40513	1	90273547	4	0	0	908	#DIV/0!	0	#DIV/0!	0	0
BTA-40510-no-rs	1	90333019	12	272	426	202	0.153536	0	2.43796	0.1	-2.35031
BTB-01349174	1	90360310	6	62	393	451	0.0554617	0	-3.08642	0	3.28595
Hapmap23067-BTA-124363	1	90389814	1	881	30	0	0.613354	0	-0.830163	0	1.66033
BTA-40495-no-rs	1	90411584	4	554	307	47	0.598953	0	0.880391	0	-0.862246
BTA-40493-no-rs	1	90487227	3	0	0	909	#DIV/0!	0	#DIV/0!	0	0
Hapmap58015-rs29026448	1	90514213	6	8	146	752	0.756984	0	0.516699	0	-0.502367
Hapmap33838-BES2_Contig218_781	1	90540710	9	903	0	0	#DIV/0!	0	#DIV/0!	0	0
BTA-40481-no-rs	1	90611547	2	4	124	782	0.698204	0	-0.638605	0	0.669436
BTB-01195945	1	90663469	3	63	366	480	0.548109	0	-0.986301	0	1.00655
BTA-108728-no-rs	1	90760334	8	355	419	130	0.722949	0	0.593075	0.1	-0.58738
BTB-01195902	1	90792113	5	44	282	581	0.200066	0	2.17459	0.1	-2.06117
Hapmap47529-BTA-122384	1	90839076	13	660	217	22	0.411367	0	1.3892	0.1	-1.32591
BTB-01196345	1	90880212	6	183	457	266	0.601122	0	-0.86101	0	0.872358
ARS-BFGL-NGS-94042	1	90921199	12	358	402	140	0.126117	0.1	2.61776	0	-2.51016
BTB-01196514	1	90954550	441	421	48	2	0.617813	0.1	1.16305	0	-1.05962
Hapmap51798-BTA-108723	1	90985131	19	884	9	0	0.8797	0.1	-0.252598	0	0.505195
Hapmap27729-BTA-108726	1	91027726	15	302	430	165	0.582611	0.1	0.926064	0	-0.912928
ARS-BFGL-NGS-16663	1	91050018	4	899	9	0	0.8807	0.1	-0.248414	0	0.496829
BTB-01196775	1	91071909	1	0	10	901	0.867707	0	-0.275181	0	0.550362
BTB-01196862	1	91104638	7	271	438	196	0.445689	0	1.284	0	-1.25937
BTB-01196519	1	91158626	6	0	47	859	0.422828	0	-1.31418	0	2.62836
BTB-00040563	1	91187325	2	0	56	854	0.338236	0	-1.56289	0	3.12578
BTB-00040624	1	91220014	2	0	57	853	0.329406	0	-1.59125	0	3.18251
BTA-119425-no-rs	1	91266093	4	852	56	0	0.33767	0	-1.56639	0	3.13277
BTB-01401158	1	91296869	4	0	8	900	0.893931	0	-0.220752	0	0.441503
Hapmap51342-BTA-88730	1	91330004	7	905	0	0	#DIV/0!	0	#DIV/0!	0	0
UA-IFASA-7467	1	91351002	33	30	234	615	0.189591	0	2.26346	0	-2.11983
BTA-88734-no-rs	1	91380604	3	32	277	600	0.996609	0	0.00704894	0	-0.00704756
BTB-01401420	1	91406644	88	279	418	127	0.148752	0.1	-2.45493	0	2.55241
ARS-BFGL-NGS-107398	1	91440772	5	53	324	530	0.708648	0	0.624276	0	-0.615604
Hapmap51446-BTA-41504	1	91478126	6	224	464	218	0.464014	0	-1.20193	0	1.22386
ARS-BFGL-NGS-23253	1	91501097	7	227	461	217	0.569464	0	-0.936675	0	0.949961
Hapmap27148-BTA-124406	1	91541556	1	1	39	871	0.41714	0	1.3627	0	-1.09312
ARS-BFGL-NGS-29136	1	91625390	2	283	473	154	0.0662844	0	-2.9567	0	3.09594
Hapmap33264-BTA-41499	1	91667894	2	0	2	908	0.973526	0	-0.0549753	0	0.109951
ARS-BFGL-NGS-25311	1	91721438	38	174	425	275	0.672545	0	0.720014	0	-0.712158
BTB-00041036	1	91761867	10	574	291	37	0.987636	0	0.0258046	0	-0.0257874
BTA-41494-no-rs	1	91802142	14	36	329	533	0.0916307	0	-2.73962	0	2.93612
Hapmap51445-BTA-41490	1	91848223	15	304	428	165	0.50557	0	1.12407	0.1	-1.10474
BTA-41484-no-rs	1	91889229	4	0	0	908	#DIV/0!	0	#DIV/0!	0.1	0
ARS-BFGL-NGS-3794	1	91916660	6	590	277	39	0.372927	0	1.50265	0.1	-1.44546
BTB-00040808	1	91952263	10	186	459	257	0.469492	0	-1.19002	0.1	1.2117
Hapmap41534-BTA-41482	1	91985874	4	42	335	531	0.236058	0	-1.92893	0.1	2.02057
ARS-BFGL-NGS-78317	1	92039957	2	1	102	807	0.225139	0	-1.97165	0.1	2.51427
ARS-BFGL-NGS-29444	1	92060016	2	910	0	0	#DIV/0!	0	#DIV/0!	0.1	0
BTA-41479-no-rs	1	92111006	10	211	467	224	0.283745	0	-1.75385	0.1	1.80082
BTA-41478-no-rs	1	92198141	22	51	353	486	0.207627	0.2	-2.06919	0.2	2.1655
ARS-BFGL-NGS-12933	1	92272318	8	101	410	393	0.701595	0	-0.633191	0.2	0.640211
ARS-BFGL-NGS-11919	1	92297146	7	410	404	91	0.557757	0	-0.964948	0.3	0.98184
ARS-BFGL-BAC-36098	1	92325177	24	452	368	68	0.561847	0	-0.964053	0.3	0.98266
Hapmap48236-BTA-17964	1	92348089	4	184	449	275	0.976467	0	0.0489713	0.3	-0.0489349
Hapmap60827-rs29019866	1	92433978	4	63	401	444	0.0300281	0	-3.47948	0.3	3.73171
Hapmap49986-BTA-41525	1	92476464	5	250	443	214	0.515128	0	1.09253	0.3	-1.07478
ARS-BFGL-NGS-21075	1	92531930	1	0	0	911	#DIV/0!	0	#DIV/0!	0.3	0
Hapmap30020-BTA-150228	1	92568843	11	18	300	583	0.00342807	0.1	-4.65877	0.3	5.42575
Hapmap46543-BTA-94613	1	92589740	9	165	445	293	0.861323	0.1	-0.289827	0.3	0.291125
BTA-94619-no-rs	1	92627089	24	512	312	64	0.0873083	0.1	2.95605	0.3	-2.77888
Hapmap54568-rs29010311	1	92669977	7	92	426	387	0.108437	0.1	-2.6005	0.2	2.72324
BTA-94612-no-rs	1	92700622	1	64	349	498	0.789047	0.1	0.445195	0.2	-0.441103
Hapmap28877-BTA-24431	1	92735976	8	67	335	502	0.285434	0.1	1.80909	0.2	-1.74319
BTA-24432-no-rs	1	92762693	8	409	401	94	0.768877	0.1	-0.48629	0.2	0.490527
Hapmap44640-BTA-24435	1	92786889	15	304	439	154	0.834472	0.1	-0.347656	0.2	0.349546
Hapmap55511-rs29010538	1	92823720	6	4	138	764	0.398693	0.1	-1.38282	0.2	1.52587
BTB-01331667	1	92898203	16	807	85	4	0.28132	0.1	1.83319	0.1	-1.58515
BTB-01331698	1	92920048	200	5	87	620	0.316604	0.1	1.91314	0.1	-1.69596
BTB-01331738	1	92965212	7	603	273	29	0.778322	0.1	-0.465711	0.1	0.472007
ARS-BFGL-NGS-60701	1	93007751	8	323	444	137	0.439269	0	-1.27007	0.1	1.2961
Hapmap27463-BTA-162240	1	93122020	2	910	0	0	#DIV/0!	0	#DIV/0!	0.1	0
BTB-01846098	1	93154370	9	77	397	429	0.26824	0	-1.80942	0.1	1.87248
BTA-24073-no-rs	1	93263038	19	91	381	421	0.725736	0	0.590445	0.2	-0.584179
Hapmap41804-BTA-24071	1	93283602	4	92	413	403	0.356577	0	-1.50703	0.1	1.54819
ARS-BFGL-NGS-67044	1	93311609	7	405	394	106	0.496724	0	1.14268	0.1	-1.12031
BTB-01342372	1	93418568	13	0	5	894	0.933365	0	-0.139237	0	0.278475
ARS-BFGL-BAC-36911	1	93450164	5	85	370	452	0.462602	0	1.23479	0.1	-1.20663
ARS-BFGL-BAC-36910	1	93479598	6	85	369	452	0.442177	0	1.29334	0.1	-1.26247
ARS-BFGL-NGS-20424	1	93572607	9	217	474	212	0.13401	0	-2.43413	0.1	2.52519
BTB-01762766	1	93599283	17	418	384	93	0.729428	0	0.581465	0.1	-0.575429
BTB-01762784	1	93621041	0	0	37	875	0.531787	0	-1.02476	0.1	2.04951
Hapmap33028-BTA-147613	1	93660137	3	909	0	0	#DIV/0!	0	#DIV/0!	0.1	0
ARS-BFGL-NGS-54694	1	93721560	5	185	467	255	0.279096	0	-1.76579	0.1	1.8138
BTB-02064590	1	93749467	5	817	90	0	0.115903	0	-2.5455	0.1	5.091
BFGL-NGS-115400	1	93782654	5	253	468	186	0.257024	0	-1.84767	0.1	1.90024
Hapmap34097-BES3_Contig167_336	1	93805921	24	648	215	25	0.166858	0.1	2.37585	0.1	-2.20312
BTB-01331303	1	93854410	3	909	0	0	#DIV/0!	0.1	#DIV/0!	0.1	0
BTB-01748272	1	93887501	8	555	312	37	0.404942	0.1	-1.36631	0.2	1.41483
BTA-118144-no-rs	1	93920925	5	96	388	423	0.616914	0	0.837506	0.2	-0.825071
BTA-112211-no-rs	1	93945350	5	241	464	202	0.450627	0	-1.23712	0.2	1.26043
BTA-24325-no-rs	1	93993441	4	599	284	25	0.206392	0	-2.05445	0.2	2.18551
BTB-01331221	1	94027673	2	8	140	762	0.578247	0	0.930124	0.1	-0.883665
BTB-01331173	1	94052770	7	428	390	87	0.892531	0	-0.224046	0.1	0.224969
BTB-01211220	1	94078580	4	814	88	6	0.0383887	0	3.56251	0.1	-2.81132
BTA-111165-no-rs	1	94110997	402	265	152	93	1.42231e-13	0.7	20.243	0.1	-14.7866
Hapmap47178-BTA-111157	1	94181808	23	17	215	657	0.903446	0	-0.203018	0.1	0.204541
BTA-111161-no-rs	1	94216215	30	266	453	163	0.218731	0	-2.02951	0.2	2.09382
ARS-BFGL-NGS-39699	1	94303130	5	197	491	219	0.0120892	0	-4.00642	0.2	4.25722
Hapmap26451-BTA-156064	1	94336479	8	216	487	201	0.0194347	0	-3.74657	0.2	3.96522
Hapmap52705-rs29019397	1	94369684	7	487	335	83	0.0232818	0	3.92441	0.2	-3.64087
ARS-BFGL-NGS-23990	1	94409183	8	139	452	313	0.247373	0	-1.88803	0.1	1.94555
Hapmap54865-rs29015706	1	94470191	5	0	0	907	#DIV/0!	0	#DIV/0!	0.1	0
BTA-17925-no-rs	1	94552474	7	1	100	804	0.24142	0	-1.91053	0.2	2.42103
BTA-17923-no-rs	1	94653903	3	12	218	679	0.237842	0	-1.9207	0.4	2.0826
Hapmap53960-rs29016796	1	94697347	27	52	340	493	0.509438	0.1	-1.09677	0.4	1.12355
BTA-17929-no-rs	1	94762864	25	795	91	1	0.331162	0.1	-1.60568	0.4	1.97028
BTA-17930-no-rs	1	94850836	29	118	428	337	0.327329	0.1	-1.62186	0.4	1.66573
Hapmap40307-BTA-42417	1	94931081	11	44	324	533	0.558303	0.1	-0.96574	0.4	0.988183
BTA-07846-rs29027508	1	94958245	14	152	452	294	0.330113	0.1	-1.59938	0.4	1.6398
Hapmap25356-BTA-42424	1	95054399	0	0	0	912	#DIV/0!	0.1	#DIV/0!	0.4	0
Hapmap50358-BTA-42427	1	95082341	5	897	10	0	0.867415	0.1	-0.276398	0.4	0.552796
ARS-BFGL-NGS-40011	1	95148546	14	8	179	711	0.372595	0	-1.4662	0.2	1.58055
Hapmap42562-BTA-48245	1	95245458	1	0	0	911	#DIV/0!	0	#DIV/0!	0.1	0
ARS-BFGL-NGS-107347	1	95279845	8	398	399	107	0.647412	0	0.766452	0.1	-0.756404
BTA-48243-no-rs	1	95317237	5	270	448	189	0.899683	0	0.209731	0.1	-0.209066
Hapmap41001-BTA-48148	1	95384348	60	264	399	189	0.101734	0	2.88648	0.1	-2.76393
Hapmap61079-rs29013410	1	95456257	5	299	446	162	0.846596	0	-0.320167	0.1	0.321758
Hapmap42952-BTA-48143	1	95518232	21	276	463	152	0.0742203	0	-2.90611	0	3.0404
ARS-BFGL-BAC-36882	1	95616571	1	0	0	911	#DIV/0!	0	#DIV/0!	0	0
ARS-BFGL-BAC-36880	1	95653469	6	28	264	614	0.953346	0.2	-0.0970907	0	0.0973689
Hapmap49190-BTA-48142	1	95690574	4	73	385	450	0.45747	0.2	-1.21807	0	1.24724
ARS-BFGL-BAC-36877	1	95731010	3	864	45	0	0.444141	0.2	-1.25333	0	2.50666
Hapmap55432-rs29009621	1	95777553	38	286	434	154	0.629527	0.3	-0.809311	0.1	0.819534
BTA-121233-no-rs	1	95802157	123	683	101	5	0.550726	0.2	1.07363	0.1	-1.00107
Hapmap42235-BTA-50604	1	95898817	1	3	90	818	0.754598	0.2	0.520525	0	-0.496885
BTB-00768631	1	95930225	13	709	184	6	0.107821	0	-2.6134	0	3.0243
Hapmap24383-BTA-158893	1	95972035	3	7	155	747	0.736605	0	-0.554729	0	0.572395
BTB-01087150	1	96000462	21	72	366	453	0.872347	0	-0.268425	0	0.269836
Hapmap42095-BTA-120006	1	96075933	10	793	99	10	0.00102691	0	5.80007	0	-4.29263
ARS-BFGL-NGS-14083	1	96129508	4	209	442	257	0.475069	0	1.19956	0.1	-1.17815
ARS-BFGL-NGS-104582	1	96151471	31	89	422	370	0.0484002	0	-3.22147	0.1	3.41045
ARS-BFGL-NGS-106939	1	96182882	26	381	429	76	0.00334177	0	-4.70856	0.1	5.13588
BTB-01086885	1	96228589	6	599	278	29	0.635924	0	-0.780304	0	0.797986
ARS-BFGL-NGS-80214	1	96288960	3	535	334	40	0.178195	0	-2.18505	0.1	2.30518
BTB-01793064	1	96315406	9	499	348	56	0.65075	0	-0.747689	0.1	0.759854
BTB-01086841	1	96337882	9	395	408	100	0.726948	0	-0.577675	0.1	0.583533
BTB-01086812	1	96379265	1	41	371	499	0.00660748	0	-4.31392	0.1	4.77539
BTB-01086804	1	96408612	19	652	222	19	0.983896	0	0.033785	0.1	-0.0337449
BTB-01086791	1	96436596	15	558	307	32	0.195363	0	-2.11696	0.1	2.24067
Hapmap40301-BTA-119986	1	96485763	8	2	96	806	0.626073	0	-0.803844	0.1	0.872197
Hapmap27891-BTA-158889	1	96536131	4	908	0	0	#DIV/0!	0	#DIV/0!	0.1	0
Hapmap41451-BTA-119981	1	96607783	8	489	357	58	0.504993	0	-1.09661	0.2	1.12243
BTB-01591692	1	96646195	4	77	380	451	0.808984	0	-0.399521	0.2	0.402593
BFGL-NGS-113387	1	96692593	3	215	509	185	0.000260085	0	-5.73067	0.2	6.25307
Hapmap58800-rs29016980	1	96744251	5	558	321	28	0.0241998	0	-3.61195	0.2	3.99421
ARS-BFGL-NGS-83934	1	96772614	5	15	239	653	0.193574	0	-2.11378	0.2	2.28975
Hapmap52675-rs29021342	1	96826810	296	537	77	2	0.663761	0	-0.868244	0.2	0.934244
ARS-BFGL-NGS-25039	1	96864504	5	907	0	0	#DIV/0!	0	#DIV/0!	0.2	0
Hapmap48635-BTA-118353	1	96957948	8	164	447	293	0.775288	0	-0.472489	0.2	0.475949
ARS-BFGL-BAC-36902	1	97034901	4	754	147	7	0.955178	0	-0.0931747	0.2	0.0936733
BTA-122559-no-rs	1	97068957	6	184	466	256	0.288878	0	-1.73181	0.2	1.778
ARS-BFGL-NGS-104619	1	97100733	6	201	474	231	0.152738	0	-2.32148	0.2	2.40434
BTB-00042026	1	97143194	35	0	0	877	#DIV/0!	0	#DIV/0!	0.2	0
BFGL-NGS-111885	1	97169259	26	165	454	267	0.250625	0	-1.89395	0.1	1.94984
ARS-BFGL-NGS-2011	1	97197024	9	100	425	378	0.230945	0	-1.95503	0.1	2.02242
ARS-BFGL-NGS-89308	1	97260721	68	840	4	0	0.944985	0	-0.118624	0.1	0.237248
Hapmap32288-BTA-124469	1	97330352	3	0	1	908	0.986761	0	-0.0275103	0.1	0.0550206
Hapmap58062-rs29012621	1	97408253	4	16	259	633	0.0712191	0	-2.90905	0.1	3.23083
ARS-BFGL-NGS-8753	1	97518816	5	24	234	649	0.598769	0	0.881329	0.1	-0.856732
BFGL-NGS-110016	1	97566157	1	905	6	0	0.920564	0	-0.164926	0	0.329852
BTA-44237-no-rs	1	97601883	2	910	0	0	#DIV/0!	0	#DIV/0!	0	0
Hapmap50694-BTA-44240	1	97648248	7	526	317	62	0.135482	0	2.5459	0	-2.41158
BTA-44241-no-rs	1	97674276	4	8	192	708	0.200528	0	-2.08074	0	2.31089
Hapmap59668-rs29015093	1	97730994	6	280	472	154	0.0599699	0	-3.03283	0	3.17929
BTA-44249-no-rs	1	97953339	9	497	354	52	0.285572	0.1	-1.74637	0	1.81484
ARS-BFGL-NGS-104596	1	97989630	4	5	131	772	0.826199	0	-0.363031	0	0.371958
BTA-44254-no-rs	1	98034630	3	24	272	613	0.341103	0	-1.55462	0	1.63123
Hapmap42941-BTA-44265	1	98064180	29	55	361	467	0.179048	0	-2.21206	0	2.31845
BTA-44267-no-rs	1	98159159	6	275	466	165	0.18449	0	-2.15791	0	2.23083
ARS-BFGL-NGS-14357	1	98273353	39	276	422	175	0.552529	0.1	1.01546	0.1	-0.999882
Hapmap51902-BTA-44288	1	98423738	3	124	460	325	0.053168	0	-3.11007	0.2	3.27149
ARS-BFGL-NGS-40587	1	98539193	4	908	0	0	#DIV/0!	0	#DIV/0!	0.2	0
Hapmap47007-BTA-43282	1	98602706	4	323	467	118	0.0114833	0	-4.03212	0.2	4.30775
ARS-BFGL-NGS-96389	1	98639696	5	664	228	15	0.362276	0	-1.49032	0.3	1.57807
UA-IFASA-7818	1	98674392	10	321	450	131	0.185244	0	-2.15895	0.3	2.23525
BTA-43302-no-rs	1	98763465	22	8	185	697	0.262482	0	-1.84406	0.3	2.02355
ARS-BFGL-NGS-60021	1	98787466	157	449	279	27	0.0396353	0	-3.61383	0.3	3.97234
ARS-BFGL-BAC-31698	1	98826237	7	28	281	596	0.459362	0	-1.21499	0.3	1.25852
Hapmap38956-BTA-43309	1	98853037	16	500	353	43	0.0516884	0	-3.15102	0.3	3.39135
Hapmap54512-rs29023726	1	98876944	5	660	231	16	0.411607	0	-1.34507	0.3	1.41443
ARS-BFGL-NGS-19572	1	98906854	6	336	444	126	0.281486	0	-1.75813	0.2	1.80918
Hapmap49174-BTA-43310	1	98944629	3	353	430	126	0.785669	0	-0.448967	0.2	0.452279
ARS-BFGL-NGS-4387	1	98970687	6	30	275	601	0.831156	0	-0.352941	0.2	0.356504
ARS-BFGL-NGS-96411	1	99002229	53	681	164	14	0.260859	0	1.95639	0.2	-1.80469
ARS-BFGL-NGS-94996	1	99033185	1	0	1	910	0.986776	0	-0.0274499	0.1	0.0548998
Hapmap42551-BTA-43327	1	99075510	4	14	249	645	0.0673417	0	-2.94873	0.1	3.30047
BFGL-NGS-112806	1	99110443	6	148	455	303	0.296277	0	-1.7059	0.1	1.75221
BTA-43335-no-rs	1	99137028	10	715	183	4	0.0315999	0	-3.45907	0.1	4.30799
Hapmap27374-BTA-124435	1	99163506	3	0	0	909	#DIV/0!	0	#DIV/0!	0.1	0
ARS-BFGL-NGS-94323	1	99212527	4	345	426	137	0.769877	0	0.487786	0.1	-0.483978
BTB-01871789	1	99362271	1	0	0	911	#DIV/0!	0	#DIV/0!	0.1	0
Hapmap31867-BTA-43339	1	99405457	3	0	0	909	#DIV/0!	0	#DIV/0!	0.1	0
BTA-43340-no-rs	1	99456798	10	399	398	105	0.704699	0	0.634972	0.1	-0.628037
[truncated: 52,002 more rows]

## Sheet: Values
Name	chr	pos	NotDetermined	AA	AB	BB	HWE X2 test(P)	DelSI%	DelHWE%	InsSI%	InsHWE%
Hapmap43437-BTA-101873	1	113641	4	154	421	333	0.288943	0	10	0	-2
ARS-BFGL-NGS-16466	1	244698	6	21	201	684	0.178161	0	6	0	-2
ARS-BFGL-NGS-19289	1	282555	35	876	1	0	0.986522	0	0	0	0
Hapmap34944-BES1_Contig627_1906	1	369418	9	32	274	597	0.93532	0	5	0	0
BTA-07251-no-rs	1	410350	166	143	197	406	2.21868e-27	0	25	0	-16
ARS-BFGL-NGS-98142	1	447277	5	78	377	452	0.961126	0	7	0.1	0
Hapmap53946-rs29015852	1	487653	6	74	426	406	0.00941728	0	5	0.1	4
ARS-BFGL-NGS-66449	1	524506	1	858	52	1	0.817974	0	1	0.1	0
BFGL-NGS-114208	1	562284	2	55	344	511	0.773524	0	6	0.1	0
ARS-BFGL-BAC-32770	1	643558	4	41	323	544	0.425501	0	5	0.1	1
ARS-BFGL-NGS-65067	1	681959	9	341	457	105	0.009434	0	5	0.1	4
ARS-BFGL-BAC-31497	1	703696	1	911	0	0	1	0		0.1	0
ARS-BFGL-BAC-32722	1	727681	9	549	313	41	0.668857	0	5	0.2	1
ARS-BFGL-BAC-34682	1	748907	3	44	325	540	0.582334	0	5	0.2	1
ARS-BFGL-NGS-3964	1	772653	7	51	361	493	0.151291	0	5	0.2	2
ARS-BFGL-NGS-98203	1	807570	6	544	314	48	0.759274	0	7	0.1	-1
ARS-BFGL-NGS-59105	1	838467	15	10	125	762	0.0627842	0	6	0.1	-3
ARS-BFGL-BAC-36895	1	877455	4	899	9	0	0.8807	0	0	0.1	0
ARS-BFGL-BAC-2376	1	913629	6	52	346	508	0.490131	0	6	0.1	1
ARS-BFGL-BAC-31703	1	953036	2	0	0	910	1	0		0.1	0
ARS-BFGL-BAC-31722	1	988596	4	801	104	3	0.846701	0	2	0.1	0
BTA-49284-no-rs	1	1008610	10	691	203	8	0.0984687	0	2	0.1	3
ARS-BFGL-BAC-6557	1	1043152	1	5	129	777	0.887039	0	2	0.1	0
ARS-BFGL-BAC-7196	1	1073349	9	5	135	763	0.711427	0	2	0.1	1
ARS-BFGL-BAC-12931	1	1097490	4	592	286	30	0.523971	0	5	0.1	1
ARS-BFGL-BAC-649	1	1121299	33	10	114	755	0.019085	0	6	0.1	-3
ARS-BFGL-BAC-14857	1	1147166	6	79	386	441	0.674009	0	7	0.1	1
Hapmap53766-ss46526150	1	1170767	11	177	453	271	0.617979	0	8	0.1	1
BFGL-NGS-115971	1	1196422	7	231	450	224	0.869404	0	9	0.1	0
ARS-BFGL-NGS-62826	1	1247320	1	9	153	749	0.703899	0	4	0	-1
BTA-39394-no-rs	1	1324141	5	562	303	42	0.886945	0	6	0.1	0
ARS-BFGL-NGS-109301	1	1354280	17	35	315	545	0.204835	0	4	0.1	2
ARS-BFGL-NGS-105306	1	1393698	27	207	475	203	0.0288446	0	6	0.1	4
ARS-BFGL-NGS-87636	1	1416454	3	37	305	567	0.614569	0	5	0.1	1
Hapmap24070-BTA-123581	1	1437006	2	0	0	910	1	0		0.1	0
ARS-BFGL-NGS-39992	1	1479887	9	290	449	164	0.669382	0	8	0.1	1
ARS-BFGL-BAC-754	1	1523650	2	0	0	910	1	0		0.1	0
ARS-BFGL-BAC-4401	1	1547168	56	537	289	30	0.240559	0	4	0.1	2
ARS-BFGL-BAC-13059	1	1570768	3	607	279	23	0.171691	0	3	0.1	2
ARS-BFGL-BAC-14930	1	1593414	9	23	283	597	0.119661	0	3	0.1	3
ARS-BFGL-BAC-15552	1	1616278	1	902	9	0	0.880897	0	0	0.1	0
ARS-BFGL-BAC-15580	1	1639320	10	897	5	0	0.933476	0	0	0.1	0
ARS-BFGL-NGS-11433	1	1662071	7	314	452	139	0.25678	0	7	0.1	2
ARS-BFGL-NGS-25183	1	1705124	6	292	464	150	0.131724	0	7	0.1	3
ARS-BFGL-NGS-76349	1	1729494	7	48	336	521	0.51564	0	6	0.1	1
ARS-BFGL-BAC-16253	1	1761203	6	0	33	873	0.576609	0	0	0.1	2
ARS-BFGL-BAC-7317	1	1791640	3	318	455	136	0.19578	0	7	0.1	2
ARS-BFGL-BAC-11152	1	1821402	2	0	0	910	1	0		0	0
ARS-BFGL-NGS-29653	1	1857163	6	133	434	339	0.756819	0	8	0	1
ARS-BFGL-BAC-14982	1	1897417	5	0	9	898	0.880634	0	0	0	0
BTA-120704-no-rs	1	1936698	4	292	448	168	0.867488	0	8	0	0
ARS-BFGL-BAC-6733	1	1981153	127	4	91	690	0.595551	0.1	3	0	-1
ARS-BFGL-NGS-85297	1	2019348	13	75	362	462	0.730785	0.1	7	0.1	-1
ARS-BFGL-NGS-16727	1	2098936	6	93	408	405	0.510858	0	7	0.1	1
BFGL-NGS-115671	1	2121461	4	280	462	166	0.306745	0	7	0.1	2
ARS-BFGL-NGS-71085	1	2202187	5	79	389	439	0.584102	0	7	0.2	1
ARS-BFGL-NGS-21352	1	2223442	5	79	389	439	0.584102	0	7	0.2	1
ARS-BFGL-NGS-103391	1	2270722	5	17	185	705	0.237015	0	6	0.2	-2
ARS-BFGL-NGS-22858	1	2333174	5	26	286	595	0.229258	0	4	0.2	2
ARS-BFGL-NGS-17308	1	2359401	115	167	380	250	0.309894	0	9	0.2	-2
ARS-BFGL-NGS-92033	1	2391304	5	0	57	850	0.328556	0	0	0.2	3
ARS-BFGL-NGS-89044	1	2453659	14	27	289	582	0.214034	0	4	0.2	2
ARS-BFGL-NGS-79093	1	2485621	1	15	212	684	0.75795	0	4	0.2	1
ARS-BFGL-NGS-58892	1	2522907	6	649	241	16	0.235898	0	3	0.3	2
ARS-BFGL-NGS-98287	1	2558854	4	135	466	307	0.0514618	0	6	0.3	3
BTB-00001612	1	2580759	4	137	434	337	0.887588	0	8	0.3	0
Hapmap53592-rs29009975	1	2608864	2	551	324	35	0.135031	0	4	0.3	3
ARS-BFGL-NGS-15775	1	2648753	3	30	238	641	0.177145	0	7	0.2	-2
ARS-BFGL-NGS-59192	1	2688379	13	2	50	847	0.173396	0	3	0.2	-2
ARS-BFGL-NGS-101618	1	2710093	210	458	219	25	0.851244	0	4	0.2	0
BTB-00001299	1	2741612	7	3	142	760	0.176793	0	1	0.2	3
ARS-BFGL-NGS-37412	1	2775726	5	110	431	366	0.325434	0	7	0.2	2
ARS-BFGL-NGS-16784	1	2809422	10	721	172	9	0.722354	0	3	0.2	1
BTB-02081949	1	2877871	7	225	459	221	0.66521	0	8	0.2	1
BTB-00001074	1	2914487	4	218	461	229	0.639	0	8	0.2	1
ARS-BFGL-NGS-43924	1	2977384	10	107	440	355	0.0961939	0	6	0.3	3
ARS-BFGL-NGS-30999	1	3015076	1	275	473	163	0.10088	0	7	0.3	3
BTA-26294-no-rs	1	3039385	12	3	100	797	0.941931	0	2	0.2	0
Hapmap57114-rs29012843	1	3083367	3	245	467	197	0.359761	0	8	0.2	2
ARS-USMARC-Parent-DQ381153-rs29012842	1	3083497	7	245	465	195	0.354612	0	8	0.2	2
ARS-BFGL-NGS-37505	1	3129807	5	30	324	553	0.0341843	0	3	0.2	4
ARS-BFGL-NGS-75879	1	3155959	8	904	0	0	1	0		0.2	0
ARS-BFGL-NGS-107481	1	3176764	5	36	303	568	0.576129	0	5	0.2	1
ARS-BFGL-NGS-108686	1	3211001	5	437	398	72	0.155081	0	6	0.2	2
BTA-31687-no-rs	1	3239884	22	231	448	211	0.828758	0	8	0.2	0
ARS-BFGL-NGS-36096	1	3268723	4	154	437	317	0.870908	0	9	0.2	0
BTA-32603-no-rs	1	3294591	6	44	344	518	0.170157	0	5	0.2	2
ARS-BFGL-NGS-109014	1	3362455	6	815	91	0	0.111482	0	-1	0.2	5
ARS-BFGL-NGS-69957	1	3408358	42	309	434	127	0.200904	0.1	7	0.2	2
ARS-BFGL-NGS-43005	1	3434513	3	211	461	237	0.64823	0	8	0.2	1
Hapmap59750-rs29024375	1	3467664	16	338	425	133	0.974608	0	8	0.2	0
BTB-00002335	1	3493725	7	708	188	9	0.369542	0	2	0.2	2
ARS-BFGL-NGS-107287	1	3517248	3	4	114	791	0.960487	0	2	0.2	0
Hapmap42514-BTA-33574	1	3555006	6	789	113	4	0.982982	0	2	0.2	0
ARS-BFGL-NGS-81011	1	3654142	6	88	393	425	0.836507	0	7	0.3	0
BTB-00003162	1	3707568	12	54	358	488	0.272124	0	5	0.2	2
BTB-00002966	1	3775844	5	44	338	525	0.265883	0	5	0.2	2
ARS-BFGL-BAC-15173	1	3815999	2	897	13	0	0.82819	0	0	0.2	1
BTA-34568-no-rs	1	3848025	5	69	356	482	0.771218	0	7	0.2	0
Hapmap42913-BTA-33619	1	3871066	17	302	420	173	0.213956	0	10	0.2	-2
BTA-33606-no-rs	1	3895810	6	195	426	285	0.130553	0	10	0.2	-2
BTB-00002687	1	3923163	6	652	231	23	0.639179	0	5	0.2	-1
BTB-01747944	1	4070974	4	514	347	47	0.237377	0	5	0.2	2
BTB-01991572	1	4128583	7	31	280	594	0.776211	0	5	0.2	0
BTB-02105769	1	4149602	4	307	446	155	0.747091	0	8	0.2	1
ARS-BFGL-NGS-65157	1	4182391	4	647	244	17	0.27343	0	3	0.1	2
BTB-01996267	1	4284068	5	834	69	4	0.0532799	0	5	0	-3
Hapmap33075-BTA-162916	1	4324290	6	906	0	0	1	0		0	0
Hapmap38555-BTA-101264	1	4477887	11	71	403	427	0.0714471	0.7	5	0.1	3
BTB-01160548	1	4503612	810	95	7	0	0.719696	1.1	0	0	1
BTB-01160486	1	4525406	28	551	294	39	0.978076	0.4	6	0	0
Hapmap60540-rs29021339	1	4639721	12	43	325	532	0.458047	0	5	0.1	1
BTB-01160333	1	4667657	3	7	110	792	0.148115	0	5	0.1	-2
Hapmap60652-rs29022048	1	4696814	8	58	362	484	0.375056	0	6	0.1	1
BTB-01160178	1	4744612	20	712	176	4	0.0469487	0	1	0.1	4
Hapmap43435-BTA-101251	1	4797611	2	20	222	668	0.758742	0	5	0.2	-1
BFGL-NGS-111125	1	4827061	8	72	425	407	0.00684527	0	4	0.2	5
BTB-01160026	1	4850610	8	179	464	261	0.291751	0	7	0.2	2
BTB-01159977	1	4874581	19	719	163	11	0.609192	0	4	0.2	-1
BTB-01159966	1	4903464	16	3	115	778	0.564788	0	1	0.2	1
Hapmap44178-BTA-101248	1	4927996	8	57	365	482	0.27053	0	5	0.2	2
BFGL-NGS-114983	1	4951464	6	170	480	256	0.0371586	0	6	0.2	4
BTB-01728863	1	5098839	10	331	428	143	0.81246	0	8	0.1	0
BTB-00003983	1	5146394	37	465	345	65	0.927032	0.1	7	0.1	0
ARS-BFGL-NGS-100349	1	5191116	4	115	424	369	0.690673	0	8	0	1
BTA-123503-no-rs	1	5222500	15	2	127	768	0.169841	0	0	0	3
BTA-122021-no-rs	1	5249213	9	2	130	771	0.150035	0	0	0	3
BTB-00003770	1	5273270	171	255	318	168	0.000414462	0	11	0	-6
BTB-00003715	1	5303425	5	26	272	609	0.506522	0	4	0	1
Hapmap38892-BTA-36614	1	5372372	3	139	453	317	0.271889	0	7	0	2
BTB-00003652	1	5395581	4	26	286	596	0.232074	0	4	0	2
BTA-120711-no-rs	1	5417032	13	299	445	155	0.630184	0	8	0.2	1
BTA-36594-no-rs	1	5443872	9	7	142	754	0.911875	0	3	0.1	0
BTA-35637-no-rs	1	5485773	5	308	466	133	0.0426917	0	6	0.2	3
BFGL-NGS-115182	1	5524765	11	352	429	120	0.550359	0	7	0.2	1
BTA-35598-no-rs	1	5586310	4	32	289	587	0.624668	0	5	0.2	1
Hapmap58931-rs29010773	1	5629481	5	53	348	506	0.499883	0	6	0.1	1
BTA-15152-rs29026517	1	5664718	2	1	104	805	0.207232	0	0	0.1	3
Hapmap55613-rs29014454	1	5690812	71	0	22	819	0.700728	0.1	0	0.2	1
BTB-01560572	1	5715372	2	0	0	910	1	0		0.1	0
BTB-01560539	1	5744139	1	0	0	911	1	0		0.1	0
BTB-01560502	1	5773943	2	0	58	852	0.320717	0	0	0.1	3
Hapmap36132-SCAFFOLD45728_8109	1	5800028	8	454	388	62	0.0854933	0	5	0.2	3
BFGL-NGS-113844	1	5830836	59	433	336	84	0.11612	0	9	0.3	-3
ARS-BFGL-NGS-28832	1	5856708	4	61	369	478	0.365712	0	6	0.3	2
BTB-01489336	1	5888291	5	33	310	564	0.227809	0	4	0.3	2
BFGL-NGS-115389	1	5916069	3	357	443	109	0.1095	0	6	0.3	3
BTB-01489466	1	5973403	5	126	422	359	0.910993	0	8	0.2	0
Hapmap56173-ss46526166	1	6046097	28	333	410	141	0.431214	0	9	0.3	-1
Hapmap51901-BTA-42438	1	6077724	9	305	437	161	0.836693	0	9	0.3	0
BTA-43315-no-rs	1	6219142	30	242	447	193	0.619007	0	8	0.4	1
ARS-BFGL-NGS-41525	1	6301298	4	379	432	97	0.109444	0	6	0.3	3
Hapmap34831-BES10_Contig712_1090	1	6350258	4	45	365	498	0.0339342	0	4	0.3	4
BTA-44248-no-rs	1	6375947	7	1	54	850	0.882157	0	1	0.2	0
UA-IFASA-8265	1	6410343	10	478	364	60	0.403359	0	6	0.2	1
BTA-44295-no-rs	1	6443777	10	435	395	72	0.175657	0	6	0.2	2
BTA-44308-no-rs	1	6481566	21	18	261	612	0.103491	0	3	0.2	3
BTA-45181-no-rs	1	6539423	7	32	319	554	0.0895041	0	4	0.2	3
ARS-BFGL-NGS-11803	1	6559945	11	4	119	778	0.809002	0	2	0.2	0
BTA-45221-no-rs	1	6590362	5	313	462	132	0.0662126	0	6	0.2	3
Hapmap39203-BTA-46163	1	6722801	4	7	105	796	0.0928378	0	5	0.2	-2
ARS-BFGL-NGS-96381	1	6747617	42	286	414	170	0.359748	0	9	0.2	-2
BTA-46228-no-rs	1	6783109	10	417	392	93	0.95066	0	8	0.2	0
BTA-46243-no-rs	1	6841735	5	709	185	13	0.813949	0	4	0.1	0
BTA-47159-no-rs	1	6868186	27	641	224	20	0.934165	0	5	0.1	0
BTA-16441-no-rs	1	6914655	5	85	439	383	0.0103178	0	5	0.1	4
ARS-BFGL-NGS-62077	1	6936638	5	897	10	0	0.867415	0	0	0.1	1
BTB-00004951	1	7056674	2	0	0	910	1	0		0.1	0
ARS-BFGL-NGS-38621	1	7106052	3	50	364	495	0.107955	0	5	0.1	3
ARS-BFGL-NGS-103833	1	7153642	2	14	231	665	0.229036	0	3	0.1	2
Hapmap44081-BTA-48210	1	7190908	18	61	355	478	0.653353	0	6	0.1	1
BFGL-NGS-114174	1	7237453	6	208	462	236	0.530424	0	8	0.1	1
BTA-48234-no-rs	1	7263664	4	54	355	499	0.380253	0	6	0.1	1
BTA-29644-no-rs	1	7298268	15	450	385	62	0.0935275	0	5	0	3
Hapmap48967-BTA-97940	1	7378096	22	160	398	332	0.0343718	0	11	0	-3
BTB-01493780	1	7424453	7	721	169	15	0.167798	0	6	0	-2
Hapmap48369-BTA-50306	1	7526892	7	639	236	30	0.158947	0	7	0	-2
BTA-50285-no-rs	1	7569167	5	782	117	8	0.12679	0	5	0	-2
Hapmap41255-BTA-40460	1	7608503	5	333	453	121	0.0881343	0	6	0	3
BTA-114657-no-rs	1	7631042	10	634	243	25	0.76787	0	5	0	0
BFGL-NGS-116504	1	7658695	22	234	458	198	0.356611	0	7	0	2
BTA-114662-no-rs	1	7686124	2	43	320	547	0.662127	0	6	0	1
BTB-02037768	1	7808819	34	593	249	36	0.132411	0.1	7	0	-2
ARS-BFGL-NGS-105113	1	7846961	6	188	437	281	0.4509	0	9	0	-1
ARS-BFGL-NGS-44292	1	7959110	4	158	428	322	0.442658	0	9	0	-1
UA-IFASA-6811	1	8015127	13	264	440	195	0.645684	0	9	0	-1
ARS-BFGL-BAC-32146	1	8044611	10	89	400	413	0.582468	0	7	0.1	1
Hapmap42827-BTA-116887	1	8064721	5	431	395	81	0.481048	0	7	0.1	1
BTA-116886-no-rs	1	8085852	17	45	310	540	0.952803	0	6	0.1	0
ARS-BFGL-NGS-109383	1	8134280	1	686	206	19	0.447024	0	5	0.1	-1
Hapmap54753-rs29013987	1	8157756	6	358	441	107	0.101286	0	6	0.1	3
Hapmap54851-rs29025437	1	8204310	1	0	0	911	1	0		0.1	0
BFGL-NGS-119108	1	8264035	6	326	448	132	0.272105	0	7	0.1	2
BTA-94232-no-rs	1	8294018	1	74	382	455	0.620168	0	7	0.1	1
ARS-BFGL-BAC-27364	1	8353753	24	108	416	364	0.514699	0	7	0.1	1
BTA-120428-no-rs	1	8432955	5	123	419	365	0.874134	0	8	0.1	0
Hapmap49483-BTA-120432	1	8541120	3	23	273	613	0.252915	0	4	0.1	2
Hapmap59566-rs29024165	1	8748046	4	13	183	712	0.751127	0	4	0.1	-1
BTA-120430-no-rs	1	8885095	39	84	459	330	2.6357e-05	0	3	0.1	7
Hapmap58026-ss46526282	1	8949725	5	87	403	417	0.46559	0	7	0.1	1
Hapmap52559-rs29015773	1	8982860	8	100	414	390	0.527765	0	7	0.1	1
BFGL-NGS-118398	1	9004206	8	119	426	359	0.675037	0	8	0.1	1
ARS-BFGL-NGS-40533	1	9056807	3	9	173	727	0.715482	0	3	0.1	1
ARS-BFGL-NGS-14644	1	9098899	1	760	147	4	0.269694	0	1	0.1	2
Hapmap39995-BTA-39516	1	9306678	3	29	285	595	0.467022	0	4	0.2	1
Hapmap50953-BTA-39491	1	9358489	3	124	421	364	0.896921	0	8	0.2	0
BTA-38496-no-rs	1	9387584	6	205	465	236	0.404528	0	8	0.2	1
ARS-BFGL-NGS-41048	1	9467428	39	457	336	80	0.112053	0	9	0.2	-3
BFGL-NGS-113570	1	9575772	8	210	446	248	0.728892	0	9	0.1	-1
Hapmap54975-rs29019203	1	9611558	7	576	298	31	0.316527	0	4	0.1	2
Hapmap49138-BTA-37549	1	9741577	4	184	451	273	0.927285	0	8	0.2	0
Hapmap38504-BTA-51402	1	9772388	18	584	310	0	3.58098e-10	0	-2	0.2	19
UA-IFASA-5979	1	9825544	6	248	489	169	0.00826677	0	6	0.2	4
ARS-BFGL-NGS-548	1	9873495	6	67	422	417	0.00425134	0	4	0.1	5
ARS-BFGL-NGS-43310	1	9894290	6	177	498	231	0.00188345	0	5	0.1	5
ARS-BFGL-NGS-1296	1	9915778	6	765	136	5	0.692476	0	2	0.2	1
Hapmap38887-BTA-22281	1	9955275	7	37	296	572	0.867269	0	6	0.2	0
Hapmap57724-rs29022825	1	10029276	19	406	392	95	0.979042	0	8	0.2	0
Hapmap44892-BTA-50337	1	10075525	5	423	402	82	0.329734	0	6	0.2	2
BTA-50328-no-rs	1	10098307	5	380	422	105	0.456159	0	7	0.2	1
ARS-BFGL-NGS-108684	1	10122355	6	453	379	74	0.671121	0	7	0.1	1
Hapmap51183-BTA-19351	1	10143920	2	21	273	616	0.147101	0	3	0.1	3
Hapmap25334-BTA-160518	1	10245714	11	251	428	222	0.141672	0	10	0.1	-2
Hapmap51416-BTA-19350	1	10312135	2	0	81	829	0.159993	0	-1	0.1	5
BFGL-NGS-113551	1	10387987	8	763	134	7	0.676624	0	3	0.1	-1
BTA-52266-no-rs	1	10422360	560	36	99	217	1.01087e-05	0.4	7	0.1	-7
BFGL-NGS-113751	1	10447568	7	517	346	42	0.0957369	0	4	0.1	3
Hapmap49509-BTA-17127	1	10608250	2	0	0	910	1	0		0.1	0
BTA-122626-no-rs	1	10680022	7	625	256	24	0.716033	0	4	0.1	1
Hapmap60823-rs29019235	1	10753789	5	24	260	623	0.612917	0	4	0.1	1
ARS-BFGL-NGS-36767	1	10871814	5	52	306	549	0.282172	0	8	0.1	-2
Hapmap40304-BTA-17131	1	10943315	8	305	417	182	0.0710806	0	11	0.1	-3
Hapmap38737-BTA-22640	1	11131949	2	0	71	839	0.220731	0	0	0.1	4
ARS-BFGL-BAC-6567	1	11211104	3	0	0	909	1	0		0.1	0
Hapmap54322-rs29009637	1	11260938	4	48	325	535	0.881514	0	6	0.1	0
Hapmap43814-BTA-22629	1	11324870	28	50	355	479	0.13252	0.1	5	0.1	3
BTA-22639-no-rs	1	11358819	2	882	28	0	0.637393	0.1	0	0.1	2
Hapmap40340-BTA-19161	1	11388318	3	0	28	881	0.637202	0.1	0	0.1	2
Hapmap55642-rs29027263	1	11478451	6	17	207	682	0.779171	0.2	5	0.1	0
BTA-29334-no-rs	1	11498896	2	348	444	118	0.200723	0.1	7	0.1	2
Hapmap50731-BTA-55344	1	11700832	2	6	145	759	0.745522	0	2	0.1	1
BTA-55326-no-rs	1	11732571	7	538	316	51	0.6089	0	7	0.1	-1
BFGL-NGS-115663	1	11838696	5	787	115	5	0.719776	0	3	0	-1
BTA-54331-no-rs	1	11914096	4	41	318	549	0.555263	0	5	0	1
Hapmap43879-BTA-54328	1	11939028	87	160	380	285	0.100734	0	10	0	-3
Hapmap55464-rs29015665	1	11959752	4	527	335	46	0.438255	0	5	0	1
BTA-54318-no-rs	1	11981709	3	109	412	388	0.981488	0	8	0	0
Hapmap24370-BTA-123717	1	12076958	3	909	0	0	1	0		0	0
ARS-BFGL-NGS-28701	1	12214279	2	1	25	884	0.0696896	0	4	0	-2
BTB-00005611	1	12242067	6	116	430	360	0.480102	0	7	0	1
BTB-00005637	1	12265747	2	1	37	872	0.357423	0	2	0	-1
Hapmap28058-BTA-161831	1	12463773	17	895	0	0	1	0		0.2	0
ARS-BFGL-BAC-14244	1	12506328	10	209	471	222	0.180776	0	7	0.2	2
Hapmap60346-rs29019231	1	12544192	16	217	470	209	0.140902	0.1	7	0.2	2
Hapmap38791-BTA-89194	1	12741360	2	5	139	766	0.627847	0.1	2	0.2	1
ARS-BFGL-BAC-11044	1	12959938	9	518	337	48	0.475627	0	5	0.2	1
ARS-BFGL-BAC-11034	1	12995319	8	1	77	826	0.563387	0	1	0.2	1
Hapmap41477-BTA-20618	1	13045068	119	721	71	1	0.582352	0.1	1	0.2	1
Hapmap43215-BTA-24270	1	13106800	64	7	73	768	0.000765827	0.2	7	0.3	-4
ARS-BFGL-BAC-685	1	13137365	7	593	285	27	0.299979	0.1	4	0.3	2
BTA-93452-no-rs	1	13159989	12	664	218	18	0.98269	0.1	4	0.1	0
Hapmap24222-BTA-88936	1	13227161	8	258	486	160	0.00814284	0	6	0	4
Hapmap61111-rs29019811	1	13401928	22	0	5	885	0.933028	0	0	0.1	0
ARS-BFGL-NGS-21333	1	13447814	4	26	252	630	0.894856	0	5	0	0
BTA-89311-no-rs	1	13519841	1	3	80	828	0.474693	0	3	0	-1
Hapmap38049-BTA-104527	1	13606082	11	3	69	829	0.229342	0	3	0	-2
BTA-103292-no-rs	1	14238025	5	49	333	525	0.686476	0.1	6	0.1	1
ARS-BFGL-NGS-26402	1	14284369	11	15	207	679	0.864477	0.1	4	0.1	0
Hapmap24335-BTA-127763	1	14321528	7	366	424	115	0.649643	0.1	7	0.1	1
ARS-BFGL-BAC-14883	1	14360342	7	804	99	2	0.564317	0.1	1	0.1	1
ARS-BFGL-NGS-104754	1	14548399	5	82	375	450	0.759858	0	8	0.1	-1
DIAS-91	1	14647595	1	0	0	911	1	0		0.1	0
Hapmap52363-rs29013338	1	14765723	2	735	161	14	0.135886	0	6	0.2	-2
ARS-BFGL-NGS-27558	1	14786957	51	7	145	709	0.889847	0	3	0.2	0
ARS-BFGL-NGS-107530	1	14816301	22	344	415	131	0.748325	0	8	0.2	-1
BTA-28028-no-rs	1	14841103	125	443	317	27	0.00093609	0.2	2	0.2	6
BTB-00502293	1	14875611	9	413	384	106	0.249159	0.2	9	0.2	-2
BTB-00502247	1	14914755	6	762	134	10	0.139839	0.2	5	0.2	-2
BTB-00502081	1	14950000	54	636	203	19	0.557019	0.3	5	0.2	-1
BTA-97382-no-rs	1	14989865	14	107	393	398	0.509269	0.3	8	0.2	-1
ARS-BFGL-BAC-12976	1	15043993	20	890	2	0	0.97326	0.3	0	0.1	0
BTB-01224604	1	15134283	1	911	0	0	1	0.1		0.1	0
Hapmap51685-BTA-113867	1	15157455	15	286	461	150	0.118987	0.1	7	0.1	3
Hapmap50227-BTA-113868	1	15189917	5	87	382	438	0.779575	0.1	8	0.1	0
BTB-01224765	1	15241612	241	205	381	85	7.29376e-06	0.1	2	0.1	8
ARS-BFGL-NGS-78179	1	15281556	2	473	367	70	0.918824	0.1	7	0.1	0
ARS-BFGL-NGS-102441	1	15440304	5	148	441	318	0.813286	0.1	8	0.1	0
ARS-BFGL-BAC-13008	1	15464149	20	94	366	432	0.211998	0.1	9	0.1	-2
BTA-113886-no-rs	1	15489903	10	447	365	90	0.225427	0.1	9	0.1	-2
BTB-01225435	1	15555018	9	900	3	0	0.960122	0.1	0	0.1	0
BTB-01225182	1	15639890	27	679	194	12	0.657401	0.4	3	0.1	1
BTA-28351-no-rs	1	15843842	3	0	0	909	1	0		0.1	0
ARS-BFGL-NGS-35955	1	15934426	3	0	0	909	1	0		0.1	0
Hapmap58809-rs29017514	1	15956985	4	51	339	518	0.645791	0	6	0.1	1
BTB-01193748	1	15991220	3	909	0	0	1	0		0.1	0
BTB-01193581	1	16027988	6	222	468	216	0.318257	0	7	0.1	2
BTB-00569345	1	16068791	3	345	444	120	0.220274	0	7	0.1	2
ARS-BFGL-NGS-95377	1	16100120	3	130	403	376	0.192355	0	10	0.1	-2
BTB-00569130	1	16136165	7	0	1	904	0.986732	0	0	0.1	0
BTB-01193494	1	16178292	17	396	391	108	0.448529	0	9	0.1	-1
ARS-BFGL-NGS-109692	1	16219631	7	861	44	0	0.453541	0	0	0.1	2
Hapmap41782-BTA-16216	1	16276347	7	94	404	407	0.670919	0	7	0.2	1
BTB-01999110	1	16316414	6	100	394	412	0.690707	0	8	0.2	-1
ARS-BFGL-NGS-32422	1	16360594	10	284	445	173	0.955254	0	8	0.1	0
UA-IFASA-6298	1	16400012	9	0	28	875	0.636051	0	0	0.1	2
BTB-01084253	1	16443757	13	44	344	511	0.149023	0.1	5	0.1	2
ARS-BFGL-NGS-50407	1	16472908	25	450	361	76	0.765483	0.1	7	0.1	0
ARS-BFGL-NGS-41853	1	16511614	12	49	343	508	0.365424	0.1	5	0.1	2
BTB-01084226	1	16552747	1	911	0	0	1	0.1		0.1	0
BTB-01084203	1	16597221	21	20	210	661	0.493798	0.1	5	0.1	-1
BTB-01084177	1	16642718	11	9	116	776	0.0518232	0.1	6	0.1	-3
BTB-01083987	1	16667454	7	778	118	9	0.0627384	0.1	5	0.1	-3
Hapmap51162-BTA-118728	1	16692313	6	700	195	11	0.529794	0.1	3	0.1	1
ARS-BFGL-NGS-22727	1	16740526	8	193	456	255	0.682225	0.1	8	0.1	1
BTB-01872049	1	16801749	11	431	389	81	0.611108	0.2	7	0.1	1
BTB-01872101	1	16828640	631	125	53	103	2.46311e-25	0.7	22	0.1	-15
BTA-118719-no-rs	1	16887708	12	200	448	252	0.973438	0.2	9	0.1	0
Hapmap25883-BTA-155422	1	16924532	5	0	0	907	1	0.2		0.1	0
Hapmap60239-rs29019581	1	16957942	10	163	443	296	0.902186	0.2	8	0.1	0
Hapmap39625-BTA-118605	1	16985644	24	172	446	270	0.614754	0.4	8	0.2	1
BTB-00757818	1	17012359	173	248	305	186	4.51217e-06	0.3	13	0.3	-7
BTB-00757868	1	17069223	2	0	9	901	0.880832	0.1	0	0.1	0
BTB-00757888	1	17106220	49	499	299	65	0.0331904	0.1	9	0.1	-3
ARS-BFGL-NGS-51809	1	17145973	5	579	291	37	0.954091	0.1	6	0.1	0
BTA-118731-no-rs	1	17178058	60	352	413	87	0.0323484	0.1	5	0.1	4
Hapmap55434-rs29009793	1	17201724	15	16	183	698	0.323847	0.1	5	0.1	-2
ARS-BFGL-BAC-11101	1	17230762	22	572	289	29	0.30298	0.1	4	0.1	2
BTB-01083468	1	17278944	25	887	0	0	1	0.1		0.1	0
Hapmap44195-BTA-112008	1	17325121	9	475	342	86	0.035621	0.1	10	0.2	-3
Hapmap54349-rs29011587	1	17361053	19	93	351	449	0.0508577	0.1	10	0.2	-3
Hapmap49012-BTA-109196	1	17454662	4	762	141	5	0.578046	0	2	0.2	1
Hapmap48613-BTA-112066	1	17516393	7	125	416	364	0.723978	0	8	0.2	-1
BTA-20344-no-rs	1	17549128	4	6	173	729	0.214372	0	2	0.2	2
BTB-01846351	1	17576820	3	0	0	909	1	0		0.2	0
BFGL-NGS-112632	1	17616386	4	212	454	242	0.973731	0	9	0.2	0
BTB-00005987	1	17641454	10	318	456	128	0.081353	0	6	0.2	3
Hapmap44269-BTA-67047	1	17699246	6	476	366	64	0.575902	0	6	0.2	1
ARS-BFGL-NGS-104769	1	17812947	3	203	473	233	0.207156	0	7	0.2	2
ARS-BFGL-NGS-26632	1	17921631	69	123	359	361	0.03051	0	10	0.2	-3
BTB-00006408	1	17981101	2	895	15	0	0.802055	0	0	0.2	1
Hapmap28603-BTA-123758	1	18042778	4	715	186	7	0.174156	0	2	0.2	2
ARS-BFGL-NGS-99611	1	18195203	4	209	449	250	0.78641	0	9	0.1	0
BTB-01511592	1	18221166	6	208	447	251	0.740178	0	9	0.1	-1
BTB-01511655	1	18244760	55	17	221	619	0.595385	0	4	0.1	1
BTB-01511695	1	18291730	8	147	455	302	0.264298	0	7	0.1	2
BTB-01511764	1	18323378	11	303	446	152	0.576202	0	8	0.1	1
BTB-01931918	1	18362370	2	179	457	274	0.640896	0	8	0.1	1
Hapmap60697-rs29009870	1	18383579	4	18	249	641	0.273726	0	3	0.1	2
Hapmap50395-BTA-57301	1	18426962	45	200	437	230	0.784612	1.6	8	0.1	0
BTA-06080-no-rs	1	18449958	54	32	313	513	0.060858	0.8	3	0.1	3
Hapmap33466-BTA-107178	1	18480549	50	540	297	25	0.0355542	0.7	3	0.1	4
Hapmap32384-BTA-160993	1	18637501	3	909	0	0	1	0.1		0.1	0
BTB-01890165	1	18662823	6	903	3	0	0.960189	0.1	0	0.1	0
BTB-01342789	1	18702601	54	306	429	123	0.162709	0.1	6	0.1	2
ARS-BFGL-NGS-1797	1	18726718	4	650	240	18	0.443878	0.1	4	0.1	1
Hapmap47551-BTA-25902	1	18771896	6	187	413	306	0.029549	0.1	11	0.1	-4
BTA-26174-no-rs	1	18918774	22	174	403	313	0.0323383	0.1	11	0.1	-3
BFGL-NGS-111605	1	18953353	216	126	389	181	0.000989436	0.1	4	0.1	6
BFGL-NGS-119653	1	18981309	0	0	0	912	1	0.1		0	0
ARS-BFGL-BAC-6686	1	19023133	6	535	326	45	0.605114	0.1	6	0.1	1
ARS-BFGL-NGS-94650	1	19111277	4	33	284	591	0.876604	0.1	5	0.1	0
ARS-BFGL-NGS-7429	1	19148986	63	515	287	47	0.401384	0.1	7	0.1	-1
BTA-39405-no-rs	1	19179351	48	422	352	90	0.195577	0.1	9	0.1	-2
BTA-39402-no-rs	1	19238930	7	0	68	837	0.240269	0	0	0.1	4
ARS-BFGL-NGS-1416	1	19345604	5	208	497	202	0.00384958	0	6	0.1	5
ARS-BFGL-NGS-29732	1	19385766	1	209	497	205	0.00594958	0	6	0.1	5
Hapmap38278-BTA-104803	1	19640294	4	21	213	674	0.394544	0	6	0.1	-1
BTA-119061-no-rs	1	19802295	2	593	292	25	0.121261	0	3	0.1	3
BTA-39399-no-rs	1	19851472	3	74	365	470	0.790637	0	7	0.2	0
UA-IFASA-3994	1	19877647	4	465	369	74	0.947091	0	7	0.3	0
ARS-BFGL-BAC-11761	1	19919637	11	480	356	65	0.927603	0	7	0.3	0
Hapmap43257-BTA-39396	1	19952845	9	240	448	215	0.83361	0	9	0.3	0
ARS-BFGL-BAC-11750	1	19988098	6	213	450	243	0.867751	0	9	0.3	0
ARS-BFGL-NGS-34218	1	20038995	8	364	412	128	0.511596	0	9	0.3	-1
Hapmap51978-BTA-39455	1	20064588	41	614	241	16	0.166847	0.2	3	0.3	2
BTA-39450-no-rs	1	20265534	11	250	423	228	0.0694468	0.1	11	0.3	-3
BFGL-NGS-116430	1	20294179	7	195	451	259	0.959342	0.1	8	0.3	0
Hapmap49594-BTA-39447	1	20373075	7	37	322	546	0.219064	0	4	0.1	2
ARS-BFGL-BAC-15578	1	20399664	5	104	391	412	0.443675	0	9	0.1	-1
ARS-BFGL-NGS-10334	1	20421152	8	442	379	83	0.892185	0	7	0.1	0
BTA-39438-no-rs	1	20513155	4	5	203	700	0.0163379	0	0	0.2	5
Hapmap28298-BTA-123775	1	20560763	4	316	445	147	0.643696	0	8	0.2	1
Hapmap28872-BTA-162555	1	20637774	11	35	300	566	0.542141	0	5	0.2	1
BTA-116769-no-rs	1	20677298	9	76	344	483	0.187545	0	9	0.2	-2
Hapmap52794-rs29023743	1	20722667	9	171	442	290	0.910537	0	9	0.1	0
Hapmap54489-rs29018413	1	20830496	2	0	40	870	0.49784	0	0	0.1	2
Hapmap60044-rs29010295	1	20870762	2	50	339	521	0.593719	0	6	0.1	1
Hapmap26189-BTA-157760	1	20912268	2	1	118	791	0.111583	0	0	0.1	3
ARS-BFGL-NGS-68915	1	20933177	3	396	421	92	0.195438	0	6	0.2	2
UA-IFASA-1500	1	21011530	7	113	447	345	0.0845866	0	6	0.2	3
UA-IFASA-9700	1	21044560	3	91	419	399	0.211292	0	6	0.2	2
Hapmap39987-BTA-25749	1	21093246	5	227	481	199	0.0633516	0	7	0.2	3
ARS-BFGL-NGS-41203	1	21224195	6	119	454	333	0.0644683	0	6	0.2	3
Hapmap26436-BTA-152791	1	21266545	2	910	0	0	1	0		0.2	0
Hapmap49929-BTA-24619	1	21300410	7	319	468	118	0.00817169	0.1	5	0.2	5
BTB-01332064	1	21324507	2	910	0	0	1	0.1		0.2	0
ARS-BFGL-NGS-100534	1	21412632	12	299	445	156	0.663548	0.1	8	0.2	1
Hapmap53902-rs29027390	1	21491226	3	443	398	68	0.0955366	0	5	0.1	3
BTB-01332122	1	21530311	6	133	448	325	0.285743	0	7	0.1	2
BTB-01210202	1	21595038	17	13	240	642	0.0739224	0.1	2	0.1	3
Hapmap34985-BES1_Contig424_935	1	21620366	39	871	2	0	0.97297	0.1	0	0.1	0
BTB-01210076	1	21658254	65	492	288	67	0.00800396	0.1	10	0.1	-4
BTB-01210232	1	21693774	11	2	105	794	0.447191	0	1	0.1	1
BTB-01116101	1	21772051	21	375	380	136	0.0157492	0	11	0.1	-4
BTB-01116114	1	21801170	11	164	414	323	0.122266	0	10	0.1	-3
BTB-01116126	1	21837257	12	10	211	679	0.150714	0	2	0.1	3
BTB-01116136	1	21863740	2	23	251	636	0.764655	0	4	0.1	1
Hapmap42716-BTA-88423	1	21892255	5	468	369	70	0.816396	0	7	0.1	0
BTB-01116164	1	21919792	3	3	105	801	0.822106	0	2	0.1	0
DPI-50	1	21956527	5	370	437	100	0.0843459	0	6	0.1	3
BTB-01897472	1	21979425	5	369	438	100	0.0757417	0	6	0.1	3
BTB-01798639	1	22010548	4	0	0	908	1	0		0.1	0
BTA-07140-rs29026807	1	22034495	12	6	149	745	0.623251	0	2	0.1	1
BTB-01116193	1	22063410	0	0	0	912	1	0		0.1	0
ARS-BFGL-NGS-51361	1	22126710	3	116	407	386	0.590262	0	9	0.1	-1
Hapmap51776-BTA-89038	1	22160247	239	189	142	342	5.31003e-47	0.3	36	0.1	-21
UA-IFASA-9053	1	22184888	16	72	370	454	0.779361	0	7	0.1	0
ARS-BFGL-BAC-15637	1	22223200	5	27	228	652	0.198828	0	6	0.1	-2
Hapmap26157-BTA-148092	1	22253338	4	623	263	22	0.350782	0	4	0.1	2
BFGL-NGS-117957	1	22292405	5	206	473	228	0.189026	0	7	0.1	2
BTB-00010729	1	22335555	8	92	412	400	0.348063	0	7	0.2	2
BTA-59229-no-rs	1	22372389	5	694	198	15	0.839227	0	4	0.2	0
BTB-00010930	1	22410016	8	651	227	26	0.254273	0	6	0.2	-2
BFGL-NGS-118519	1	22448595	16	33	301	562	0.347396	0	4	0.2	2
Hapmap58795-rs29016849	1	22648210	6	337	440	129	0.445525	0.1	7	0.2	1
BTA-120720-no-rs	1	22668320	4	388	425	95	0.175788	0.1	6	0.2	2
BTB-00008450	1	22694396	0	912	0	0	1	0.1		0.2	0
BTB-00011076	1	22838392	9	249	473	181	0.107291	0	7	0.2	3
BTB-01668820	1	22921097	7	603	273	29	0.778322	0	5	0.1	0
BTB-02025707	1	22961849	4	363	426	119	0.732164	0	8	0.1	1
BTB-01437861	1	22993603	5	32	324	551	0.0607837	0	4	0.1	3
BTB-01548042	1	23052105	65	509	307	31	0.0638548	0.2	3	0.1	3
BTB-01438016	1	23155511	3	609	280	20	0.0619378	0	3	0.1	3
ARS-BFGL-NGS-46591	1	23195769	5	404	391	112	0.250921	0.1	9	0.1	-2
BTB-01562871	1	23220897	52	160	393	307	0.08603	0.3	10	0.1	-3
Hapmap52694-rs29013683	1	23274820	1	0	0	911	1	0		0.1	0
ARS-BFGL-NGS-97225	1	23317322	12	461	375	64	0.298494	0	6	0.1	2
BTB-01153475	1	23404233	2	909	1	0	0.986769	0	0	0.1	0
BTB-01153166	1	23459973	8	0	1	903	0.986725	0	0	0.1	0
ARS-BFGL-NGS-29682	1	23503624	6	256	458	192	0.627785	0	8	0.1	1
BTB-01153392	1	23551249	28	19	203	662	0.462064	0	5	0.1	-1
BTB-01153206	1	23644533	8	225	455	224	0.841798	0	8	0.1	0
BTB-01153241	1	23694842	6	302	449	155	0.588609	0	8	0.1	1
ARS-BFGL-NGS-62377	1	23728416	70	59	381	402	0.0135946	0	4	0.1	4
Hapmap32844-BTA-151959	1	23763049	5	264	428	215	0.107348	0	11	0.1	-3
BTB-01885509	1	23815443	6	398	410	98	0.618706	0	7	0.1	1
BTB-01821892	1	23845698	5	140	453	314	0.264313	0	7	0.1	2
ARS-BFGL-BAC-16283	1	23876731	36	529	313	34	0.140315	0	4	0.1	3
Hapmap53715-rs29017639	1	23939832	14	20	164	714	0.00529042	0.1	8	0.2	-4
BTA-49313-no-rs	1	23970354	63	148	395	306	0.292721	0	9	0.2	-2
BTA-49319-no-rs	1	24000230	8	623	248	33	0.183929	0	7	0.2	-2
BTB-00010021	1	24039670	10	483	361	58	0.386145	0	6	0.2	1
BFGL-NGS-115371	1	24085367	31	221	444	216	0.812812	0.1	8	0.1	0
Hapmap39274-BTA-49324	1	24118521	6	384	419	103	0.481397	0.1	7	0	1
ARS-BFGL-NGS-85045	1	24145528	8	743	157	4	0.156982	0.1	1	0	3
BTB-00010474	1	24167338	6	203	452	251	0.985565	0	9	0	0
ARS-BFGL-BAC-14984	1	24189628	2	39	241	630	0.0113224	0	9	0	-4
BTB-00010532	1	24232500	9	195	479	229	0.0607177	0	7	0	3
ARS-BFGL-NGS-19076	1	24275182	7	142	431	332	0.913866	0	8	0	0
ARS-BFGL-BAC-11218	1	24368191	28	456	350	78	0.357264	0.1	8	0	-2
BTB-00014074	1	24411505	1	69	389	453	0.244896	0	6	0.1	2
BTB-00014123	1	24448113	19	893	0	0	1	0		0.1	0
Hapmap54584-rs29014870	1	24483631	8	444	372	88	0.435614	0	8	0.1	-1
BTA-69170-no-rs	1	24516512	19	0	7	886	0.906397	0	0	0.1	0
BTA-15153-rs29026518	1	24553016	73	808	28	3	3.8703e-06	0	9	0.1	-4
BTA-49243-no-rs	1	24574638	6	257	444	205	0.61672	0	9	0.1	-1
Hapmap52220-rs29016259	1	24611232	11	333	405	163	0.0417981	0	11	0.1	-3
BTB-00008277	1	24635352	6	616	254	36	0.132867	0	7	0.1	-2
BTA-49236-no-rs	1	24657856	3	3	142	764	0.179811	0	1	0.1	3
BTB-00008090	1	24717281	2	5	113	792	0.657168	0	3	0	-1
BTA-39462-no-rs	1	24746916	8	781	118	5	0.812554	0	3	0	0
Hapmap52764-rs29022780	1	24769054	14	190	471	237	0.12003	0	7	0	3
ARS-BFGL-NGS-21201	1	24797856	41	404	389	78	0.252898	0	6	0.1	2
BTB-00007882	1	24853102	29	261	452	170	0.301471	0	7	0	2
BTB-00007842	1	24876804	6	0	0	906	1	0		0	0
UA-IFASA-5116	1	24908254	8	74	365	465	0.841625	0	7	0	0
ARS-BFGL-NGS-103546	1	24935984	0	0	68	844	0.242222	0	0	0.1	4
BTB-00007705	1	24970510	9	625	251	27	0.767756	0	5	0.1	0
BTB-01976950	1	24996032	31	40	284	557	0.621525	0	6	0.1	-1
Hapmap39273-BTA-49264	1	25018716	23	4	110	775	0.963577	0	2	0.1	0
BTA-49269-no-rs	1	25071645	7	536	314	55	0.322556	0	8	0.1	-2
ARS-BFGL-BAC-6735	1	25106653	15	0	0	897	1	0		0.1	0
BTA-49259-no-rs	1	25129231	5	60	324	523	0.309082	0	8	0.1	-2
BTA-49255-no-rs	1	25151074	2	877	33	0	0.577479	0	0	0.1	2
ARS-BFGL-BAC-6737	1	25183428	14	152	442	304	0.687006	0	8	0.1	1
BFGL-NGS-110541	1	25215048	15	175	482	240	0.0160854	0	6	0.1	4
Hapmap60828-rs29019992	1	25252727	2	4	157	749	0.161788	0	1	0.1	3
BTB-00009762	1	25366413	5	623	258	26	0.908872	0	5	0.1	0
ARS-BFGL-NGS-82685	1	25408458	20	9	215	668	0.0668308	0	2	0.1	3
Hapmap30202-BTA-123800	1	25447845	5	907	0	0	1	0		0.1	0
BTA-49297-no-rs	1	25478446	1	0	0	911	1	0		0.1	0
BTA-49289-no-rs	1	25510439	70	323	405	114	0.465386	0	7	0.1	1
ARS-BFGL-NGS-103498	1	25603108	0	0	11	901	0.854619	0	0	0.1	1
Hapmap50707-BTA-49285	1	25630995	2	26	305	579	0.0580971	0	3	0.1	3
ARS-BFGL-BAC-13086	1	25652144	6	64	376	466	0.313383	0	6	0.1	2
ARS-BFGL-NGS-34568	1	25684794	12	552	316	32	0.104499	0	4	0.1	3
BTA-49283-no-rs	1	25789604	2	443	402	65	0.0409745	0	5	0.1	3
ARS-BFGL-BAC-16299	1	25834379	14	2	63	833	0.485708	0	2	0	-1
ARS-BFGL-NGS-16145	1	25865179	11	8	91	802	0.00401528	0	7	0	-4
BTB-00009327	1	25905408	0	911	1	0	0.986783	0	0	0	0
BTB-00009271	1	25945614	36	6	148	722	0.594927	0.2	2	0	1
BTB-00009232	1	26009922	5	643	246	18	0.32155	0	3	0	2
ARS-BFGL-NGS-20807	1	26048846	10	131	443	328	0.344698	0	7	0	2
BTB-00009156	1	26086727	11	54	354	493	0.361299	0	6	0	2
Hapmap26753-BTA-158146	1	26191444	5	95	434	378	0.0697435	0	6	0	3
BTA-114108-no-rs	1	26316559	110	8	178	616	0.215175	0	2	0	2
ARS-BFGL-NGS-20230	1	26399730	19	628	248	17	0.185302	0.1	3	0.1	2
ARS-BFGL-NGS-36242	1	26492571	4	648	241	19	0.534805	0	4	0.1	1
ARS-BFGL-NGS-50954	1	26518094	8	431	398	75	0.205042	0	6	0.1	2
ARS-BFGL-NGS-62746	1	26582267	5	0	0	907	1	0		0	0
BTB-01484696	1	26604938	27	760	114	11	0.00620359	0	7	0	-4
ARS-BFGL-BAC-13724	1	26674646	2	21	225	664	0.707854	0	5	0	-1
Hapmap52417-rs29016891	1	26710108	11	90	421	390	0.125507	0	6	0	3
Hapmap50927-BTA-28806	1	26758614	10	365	438	99	0.0558123	0	6	0	3
Hapmap59621-rs29013246	1	26844052	8	649	232	23	0.677461	0	5	0	-1
ARS-BFGL-NGS-11151	1	26876167	7	250	437	218	0.320171	0	10	0	-2
Hapmap50928-BTA-28811	1	26912479	12	7	119	774	0.309476	0	4	0	-2
ARS-BFGL-BAC-13744	1	27070467	2	3	116	791	0.563777	0	1	0.1	1
BTB-01265899	1	27099563	7	68	392	445	0.147085	0	5	0.1	2
ARS-BFGL-BAC-5834	1	27135134	186	372	329	25	2.51466e-06	0.1	1	0.1	9
Hapmap51561-BTA-120459	1	27204281	27	369	409	107	0.69712	0.1	7	0.3	1
BTB-01265720	1	27248548	4	1	95	812	0.296489	0.1	0	0.3	2
BTB-01533869	1	27314802	6	23	268	615	0.329319	0.1	4	0.3	2
BTB-01265513	1	27390504	65	737	105	5	0.551565	0.6	3	0.4	-1
Hapmap33501-BTA-152681	1	27415116	73	231	433	175	0.286453	0.5	7	0.4	2
BTA-108804-no-rs	1	27482860	8	323	437	144	0.850532	0	8	0.2	0
Hapmap52574-rs29013556	1	27579797	57	41	315	499	0.32934	0	5	0.2	2
Hapmap42876-BTA-23541	1	27623093	7	214	448	243	0.788272	0	9	0.2	0
BFGL-NGS-115015	1	27658671	3	793	114	2	0.317418	0	1	0.2	2
Hapmap29626-BTA-155192	1	27732834	9	379	429	95	0.101676	0.1	6	0.3	3
BTB-00011225	1	27818389	4	27	265	616	0.815543	0.2	5	0.2	0
BTB-00011494	1	27893558	27	583	277	25	0.245286	0.5	4	0.1	2
ARS-BFGL-NGS-46004	1	27926148	9	254	445	204	0.732706	0.4	9	0.1	-1
BTA-59258-no-rs	1	28006220	13	526	313	60	0.151524	0.5	8	0.1	-2
Hapmap50048-BTA-59263	1	28036959	25	271	449	167	0.429743	0.5	7	0	1
Hapmap51266-BTA-59273	1	28244439	85	487	291	49	0.529047	0.2	7	0	-1
BTB-01285304	1	28538948	8	137	422	345	0.669818	0	9	0	-1
BTB-01285382	1	28564087	3	7	213	689	0.0294861	0	1	0.1	4
BTB-01285492	1	28593991	2	29	333	548	0.0106233	0	3	0.1	5
BTB-01285832	1	28769748	10	337	441	124	0.285341	0.1	7	0.1	2
BFGL-NGS-111117	1	28801516	2	1	90	819	0.359998	0.1	0	0.1	2
BTB-01285855	1	28823759	5	20	260	627	0.247523	0.1	3	0.1	2
BTB-01334086	1	28900241	4	0	18	890	0.762907	0.1	0	0.1	1
BTB-01334157	1	28926715	29	118	404	361	0.767307	0.1	8	0.1	0
BTB-01334105	1	28949444	5	828	79	0	0.170283	0.1	-1	0.1	4
ARS-BFGL-BAC-15050	1	28976084	3	0	46	863	0.433824	0.1	0	0.1	3
BTB-01333903	1	29095948	3	893	15	1	0.000981043	0.1	6	0.1	-2
ARS-BFGL-BAC-15042	1	29122973	6	583	283	40	0.450333	0.1	7	0.1	-1
BTB-01333940	1	29147079	5	8	155	744	0.981442	0.1	3	0	0
Hapmap28062-BTA-163502	1	29219133	2	910	0	0	1	0.1		0	0
BTA-110133-no-rs	1	29251600	228	0	26	658	0.612367	0.3	0	0	2
BTB-00012150	1	29303974	8	241	430	233	0.143967	0	10	0.1	-2
BTB-00012128	1	29330361	9	202	455	246	0.760354	0	8	0.1	1
ARS-BFGL-BAC-14387	1	29353912	10	217	441	244	0.522439	0	9	0.1	-1
BTB-00011988	1	29378748	3	10	134	765	0.136851	0	5	0.1	-2
ARS-BFGL-NGS-20624	1	29406291	16	399	406	91	0.407265	0	7	0.1	1
ARS-BFGL-BAC-15059	1	29604865	9	353	439	111	0.153028	0	6	0.2	2
BFGL-NGS-119690	1	29642351	6	568	312	26	0.0288432	0	3	0.2	4
ARS-BFGL-BAC-15061	1	29675490	58	144	410	300	0.845528	0	8	0.2	0
BTA-59279-no-rs	1	29700548	22	0	78	812	0.171565	0	-1	0.2	4
BTB-00012425	1	29712572	4	1	135	772	0.0473732	0	0	0.1	4
BTB-00012448	1	29739312	7	410	424	71	0.00680859	0	4	0.1	5
BTB-01734615	1	29783741	8	814	90	0	0.115237	0	-1	0.1	5
BTB-01734642	1	29808262	8	74	385	445	0.465247	0	6	0.1	1
ARS-BFGL-NGS-108911	1	29830062	4	336	426	146	0.572957	0	9	0.1	-1
ARS-BFGL-NGS-100058	1	29864864	15	254	426	217	0.14594	0	10	0.1	-2
ARS-BFGL-NGS-74692	1	29885949	14	554	304	40	0.834689	0	6	0.1	0
BTB-00012560	1	29929918	10	650	242	10	0.0154872	0	1	0.1	5
Hapmap40010-BTA-59286	1	29975904	8	259	431	214	0.184945	0	10	0.1	-2
BTB-00012627	1	30006609	81	439	328	64	0.801342	0	7	0.1	0
ARS-BFGL-BAC-11193	1	30036544	13	309	433	157	0.802089	0	9	0.1	0
BFGL-NGS-119297	1	30066113	8	0	0	904	1	0		0	0
ARS-BFGL-NGS-24142	1	30155666	2	16	229	665	0.463835	0	3	0	1
ARS-BFGL-NGS-101348	1	30188210	5	736	165	6	0.320336	0	2	0	2
BFGL-NGS-114084	1	30242627	4	138	461	309	0.111901	0	7	0	3
BTB-00013095	1	30358494	3	67	384	458	0.268549	0	6	0	2
BTB-02049040	1	30429564	6	367	440	99	0.0524161	0.1	6	0	3
BTB-00013185	1	30515558	3	0	44	865	0.454585	0.6	0	0	2
ARS-BFGL-BAC-7359	1	30575134	9	0	44	859	0.453016	0	0	0.1	2
BTA-59299-no-rs	1	30619465	11	296	436	169	0.705988	0	9	0.1	-1
BTB-00013370	1	30660885	4	908	0	0	1	0		0.1	0
BTA-59305-no-rs	1	30701093	16	17	252	627	0.146988	0	3	0.3	3
BTB-00013460	1	30729602	3	38	335	536	0.108853	0	4	0.3	3
Hapmap39934-BTA-59308	1	30759619	80	74	403	355	0.0070087	0	4	0.3	5
ARS-BFGL-BAC-7369	1	30795561	2	11	185	714	0.799661	0	3	0.2	0
ARS-BFGL-NGS-14285	1	30828461	12	28	256	616	0.823283	0	5	0.2	0
ARS-BFGL-BAC-11830	1	30843174	17	49	359	487	0.100656	0	5	0.2	3
ARS-BFGL-NGS-40158	1	30878714	9	79	341	483	0.0939937	0	9	0.2	-3
BTA-18114-no-rs	1	30905687	4	740	160	8	0.841135	0	3	0.2	0
BTB-01303393	1	30970702	9	383	422	98	0.252663	0.1	6	0.2	2
BTB-01303334	1	31017189	7	52	370	483	0.0834709	0.1	5	0.2	3
BTA-87372-no-rs	1	31039669	10	211	468	223	0.255291	0.1	7	0.2	2
BTA-41946-no-rs	1	31059823	26	519	316	51	0.751543	0.1	7	0.2	-1
Hapmap32039-BTA-131798	1	31128141	24	483	346	59	0.779181	0.1	6	0.2	0
Hapmap50687-BTA-41950	1	31179908	3	763	139	7	0.80894	0.1	3	0.2	0
BTB-01831270	1	31273601	25	0	3	884	0.959763	0.1	0	0.2	0
BTB-00013894	1	31301534	7	53	361	491	0.208358	0.1	5	0.2	2
ARS-BFGL-NGS-97949	1	31327687	5	7	127	773	0.481371	0.1	4	0.2	-1
BTB-00013847	1	31352735	49	140	397	326	0.302017	0.1	9	0.2	-2
BTA-110980-no-rs	1	31514181	7	151	435	319	0.895553	0.1	8	0.2	0
BTB-01653833	1	31547314	19	163	418	312	0.268603	0.2	10	0.1	-2
BTB-01653794	1	31580519	4	600	273	35	0.572168	0.2	6	0.1	-1
BTB-01335754	1	31611907	8	9	190	705	0.332799	0.2	2	0.1	2
BTB-01335860	1	31800714	5	642	235	30	0.142607	0.2	7	0	-2
Hapmap33671-BTA-153460	1	31879528	8	0	2	902	0.973438	0.2	0	0	0
ARS-BFGL-NGS-11623	1	32023796	9	3	106	794	0.78676	0	2	0	0
BTB-01843131	1	32110861	6	502	342	62	0.717766	0.1	7	0.1	-1
ARS-BFGL-NGS-80747	1	32192770	5	222	469	216	0.302681	0.1	7	0.1	2
BTB-01657730	1	32267589	41	51	320	500	0.983092	0.1	6	0.2	0
BTB-01955576	1	32308255	4	33	269	606	0.643025	0.1	6	0.2	-1
ARS-BFGL-NGS-64530	1	32334089	16	66	346	484	0.70089	0.1	7	0.2	-1
BTB-01755357	1	32364122	9	66	349	488	0.740257	0.1	7	0.2	-1
BTB-02018681	1	32423822	22	591	259	40	0.0933167	0.3	8	0.1	-3
BTB-00014284	1	32491090	92	39	321	460	0.0704482	0.3	4	0.2	3
Hapmap43017-BTA-69173	1	32539930	2	60	342	508	0.811654	0.3	7	0.1	0
BTB-00014368	1	32582468	9	597	266	40	0.140721	0.3	7	0.1	-2
ARS-BFGL-NGS-1179	1	32619231	8	67	347	490	0.607277	0.3	7	0.1	-1
BTB-00014413	1	32641849	9	43	327	533	0.425622	0.3	5	0.1	1
BTB-00014500	1	32712010	15	469	360	68	0.924689	0.3	7	0.2	0
BTB-00014527	1	32755621	4	43	333	532	0.318315	0.3	5	0.1	2
Hapmap38175-BTA-69177	1	32846885	43	250	447	172	0.273788	0.4	7	0.2	2
Hapmap52004-BTA-69178	1	32878143	5	110	403	394	0.656692	0.3	8	0.3	-1
BTB-00014686	1	32949574	10	175	426	301	0.271227	0.2	10	0.4	-2
BTB-00014722	1	32987752	7	337	443	125	0.28085	0.3	7	0.3	2
ARS-BFGL-NGS-81358	1	33014523	234	375	255	48	0.606654	0.9	6	0.5	-1
BTB-00014850	1	33047885	80	316	371	145	0.0470759	0.3	10	0.4	-3
BTB-00014929	1	33095595	9	130	444	329	0.312857	0.3	7	0.5	2
BTB-00015102	1	33136013	17	391	408	96	0.494097	0.3	7	0.5	1
BTA-69182-no-rs	1	33178037	30	69	324	489	0.138721	0.2	8	0.7	-2
BTB-00015164	1	33216182	27	378	410	97	0.36521	0.2	7	0.5	2
Hapmap58994-rs29021251	1	33254598	6	739	158	9	0.863878	0.1	3	0.5	0
Hapmap40138-BTA-69192	1	33296051	1	0	4	907	0.947052	0.1	0	0.5	0
BTB-00015448	1	33502426	24	99	389	400	0.762466	0.2	8	0.5	0
ARS-BFGL-NGS-19127	1	33558635	6	316	454	136	0.191519	0.1	7	0.5	2
BTB-00016647	1	33580542	7	312	455	138	0.184401	0.1	7	0.5	2
BTA-69212-no-rs	1	33637324	4	205	492	211	0.0116168	0.1	6	0.6	4
Hapmap32679-BTA-69218	1	33679721	4	908	0	0	1	0.1		0.5	0
BTB-00015939	1	33711421	5	776	128	3	0.344103	0.1	1	0.5	2
BTB-00015961	1	33744103	3	108	433	368	0.257175	0.1	7	0.4	2
BTB-00016058	1	33771635	30	304	412	166	0.208866	0.1	10	0.4	-2
Hapmap48855-BTA-69221	1	33799177	9	112	404	387	0.679828	0.1	8	0.4	-1
BTA-69225-no-rs	1	33828831	158	282	320	152	0.000586982	0.2	11	0.5	-6
BTA-69226-no-rs	1	33849425	7	358	413	134	0.40419	0.2	9	0.5	-1
BTA-69229-no-rs	1	33897881	14	898	0	0	1	0.3		0.5	0
BTB-00901823	1	33956040	2	20	217	673	0.612164	0.2	5	0.5	-1
BTB-00901868	1	33983401	16	645	228	23	0.596537	0.2	5	0.5	-1
BTB-00901957	1	34021281	16	34	235	627	0.0462059	0.2	8	0.5	-3
BTB-00902072	1	34054462	69	721	120	2	0.195678	0.2	0	0.5	3
BTB-00902144	1	34085799	5	431	366	110	0.0197829	0.1	11	0.2	-4
ARS-BFGL-NGS-26646	1	34144326	41	869	2	0	0.972939	0.1	0	0.1	0
ARS-BFGL-NGS-45064	1	34194843	3	125	432	352	0.679288	0.1	8	0.2	1
ARS-BFGL-NGS-21650	1	34217265	31	164	433	284	0.963172	0.1	8	0.1	0
Hapmap43403-BTA-91448	1	34242601	0	65	318	529	0.0744248	0	9	0.1	-3
BTB-01419032	1	34268030	2	3	142	765	0.180568	0	1	0.1	3
BTA-91456-no-rs	1	34300518	6	1	94	811	0.306902	0	0	0.1	2
Hapmap34824-BES10_Contig592_452	1	34347534	10	306	418	178	0.104057	0.1	10	0.1	-3
BTB-01419286	1	34379954	11	580	297	24	0.0520802	0.1	3	0.1	3
BFGL-NGS-115451	1	34407163	1	18	200	693	0.42487	0	5	0.1	-1
BTA-60805-no-rs	1	34458788	4	734	168	6	0.277711	0	2	0.1	2
BTB-00929993	1	34512155	4	11	169	728	0.736128	0	4	0.1	-1
ARS-BFGL-BAC-11852	1	34589544	3	771	135	3	0.252579	0	1	0.1	2
Hapmap52277-rs29017401	1	34615255	169	80	417	246	7.57712e-07	0.2	2	0.1	9
Hapmap55373-rs29027574	1	34639390	9	417	408	78	0.118809	0	6	0.1	3
BTB-00930093	1	34679428	5	9	188	710	0.373711	0	2	0.1	2
BTB-00930215	1	34747728	4	253	460	195	0.600752	0	8	0.1	1
BTB-00930351	1	34780064	5	6	162	739	0.369228	0	2	0.1	2
Hapmap49364-BTA-89353	1	34825271	3	142	401	366	0.0673689	0	10	0.1	-3
ARS-BFGL-NGS-96394	1	34846248	25	1	6	880	2.06607e-13	0	14	0.1	-3
BTB-01965833	1	34927492	4	340	425	143	0.595145	0	9	0	-1
BTB-01965810	1	34948668	2	23	193	694	0.0337104	0	7	0	-3
Hapmap43629-BTA-60810	1	34987549	24	214	450	224	0.684357	0	8	0.1	1
BTB-00930398	1	35020482	6	906	0	0	1	0		0.1	0
BTB-01211075	1	35047498	16	144	392	360	0.0335363	0	11	0.1	-3
Hapmap47907-BTA-29493	1	35080817	2	666	218	26	0.117101	0	7	0.1	-2
Hapmap43823-BTA-27227	1	35107691	4	93	401	414	0.776613	0	7	0.1	0
BTB-01890914	1	35130954	4	115	412	381	0.82546	0	8	0.1	0
UA-IFASA-4161	1	35152843	1	95	402	414	0.859057	0	7	0.1	0
BTB-01210899	1	35197090	43	50	307	512	0.657364	0	7	0.1	-1
ARS-BFGL-BAC-12481	1	35238664	4	310	435	163	0.6284	0	9	0.1	-1
BTB-00017000	1	35262096	5	105	405	397	0.911706	0	8	0.2	0
Hapmap43052-BTA-79184	1	35285631	14	554	300	44	0.680618	0	6	0.2	-1
BTA-79188-no-rs	1	35309774	2	26	250	634	0.821126	0	5	0.2	0
BTA-111131-no-rs	1	35331613	18	372	403	119	0.55097	0	9	0.2	-1
BTB-01210835	1	35360432	51	809	41	11	1.70658e-21	0.2	20	0.2	-8
BTB-01210806	1	35381801	7	120	431	354	0.532933	0	7	0.2	1
BTB-01210766	1	35425846	1	0	24	887	0.687033	0	0	0.2	1
BTA-111133-no-rs	1	35480868	14	277	459	162	0.238724	0	7	0.2	2
ARS-BFGL-NGS-100434	1	35610743	4	417	391	100	0.562365	0	8	0.1	-1
BTB-00016718	1	35649818	10	683	211	8	0.0572336	0	1	0.1	4
BTB-00016701	1	35676936	24	173	425	290	0.440545	0	9	0.1	-1
ARS-BFGL-NGS-28489	1	35713130	12	112	410	378	0.959737	0	8	0.1	0
DPI-55	1	35756433	10	339	427	136	0.935323	0	8	0.1	0
Hapmap32018-BTA-123851	1	35881277	2	9	153	748	0.706572	0	4	0.1	-1
BTB-00016898	1	36085240	5	10	216	681	0.116378	0	2	0	3
BTB-00016906	1	36139750	7	108	396	401	0.500584	0	9	0	-1
ARS-BFGL-NGS-60721	1	36174881	9	702	187	14	0.702812	0	4	0	-1
BTB-01682411	1	36251385	185	726	1	0	0.985195	0	0	0	0
Hapmap24792-BTA-123860	1	36334981	5	0	0	907	1	0		0	0
DPI-2	1	36377351	2	28	239	643	0.317902	0	6	0	-2
BTA-79199-no-rs	1	36404483	9	613	254	36	0.138986	0	7	0	-2
ARS-BFGL-BAC-837	1	36507775	20	267	458	167	0.232498	0	7	0	2
Hapmap44571-BTA-79197	1	36531418	17	824	69	2	0.662093	0	2	0	-1
BTB-00017157	1	36632291	30	43	269	570	0.127344	0.1	8	0	-2
BTB-00017182	1	36660959	137	498	243	34	0.530639	0.1	6	0	-1
ARS-BFGL-BAC-7452	1	36702479	28	0	2	882	0.973139	0.1	0	0	0
Hapmap40144-BTA-79228	1	36730938	2	856	54	0	0.356315	0	0	0	3
BFGL-NGS-116830	1	36761876	36	24	88	764	1.00663e-18	0	19	0	-10
Hapmap41641-BTA-79222	1	36790107	3	368	394	147	0.0177228	0	11	0	-4
BTB-00017988	1	36831899	3	203	426	280	0.091732	0	11	0	-3
ARS-BFGL-BAC-4996	1	36897970	35	364	407	106	0.633462	0	7	0.1	1
Hapmap57330-rs29009759	1	36925178	4	378	406	124	0.369087	0	9	0.1	-1
BTA-79216-no-rs	1	36958447	3	21	197	691	0.124362	0	6	0.1	-2
Hapmap48471-BTA-79215	1	37000318	2	0	0	910	1	0		0.1	0
BTB-00017697	1	37028005	28	556	292	36	0.762252	0	5	0.1	1
ARS-BFGL-BAC-11284	1	37055583	3	457	364	88	0.215224	0	9	0.1	-2
BFGL-NGS-116207	1	37086737	5	183	447	277	0.912921	0	9	0.1	0
Hapmap50474-BTA-79209	1	37113944	1	26	203	682	0.0247788	0	8	0.1	-3
BTB-00017422	1	37140938	19	121	449	323	0.073798	0	6	0.1	3
ARS-BFGL-BAC-11294	1	37166943	1	0	26	885	0.662152	0	0	0.1	1
BTA-79205-no-rs	1	37217906	10	0	2	900	0.973409	0	0	0.1	0
Hapmap43356-BTA-79201	1	37243055	7	540	320	45	0.785214	0	6	0.1	0
Hapmap50634-BTA-26738	1	37438184	11	99	363	439	0.0696684	0.1	10	0	-3
ARS-BFGL-NGS-44057	1	37479118	2	524	325	61	0.274525	0.1	8	0	-2
ARS-BFGL-NGS-38419	1	37506772	2	842	67	1	0.77956	0.1	1	0	0
Hapmap49369-BTA-89952	1	37667471	2	521	328	61	0.339012	0	8	0	-2
Hapmap52575-rs29013932	1	37718259	15	897	0	0	1	0		0	0
BTA-115758-no-rs	1	37747212	8	9	204	691	0.152861	0	2	0	3
BTA-111758-no-rs	1	37788381	6	0	0	906	1	0		0	0
DPI-27	1	37830244	6	306	441	159	0.995943	0	8	0.1	0
BTA-111760-no-rs	1	37861522	13	535	308	56	0.195696	0	8	0.1	-2
DPI-28	1	37890857	13	229	451	219	0.917345	0	8	0.1	0
ARS-BFGL-BAC-11938	1	37933311	42	213	441	216	0.683866	0	8	0.1	1
Hapmap46343-BTA-111768	1	37962258	3	223	460	226	0.714978	0	8	0.1	1
BTA-111771-no-rs	1	38022100	18	163	416	315	0.213038	0	10	0.1	-2
ARS-BFGL-NGS-84905	1	38083011	3	38	298	573	0.924035	0	6	0.1	0
BTA-120277-no-rs	1	38119281	5	623	259	25	0.756851	0	5	0.1	1
ARS-BFGL-NGS-12168	1	38245979	4	65	390	453	0.124894	0	5	0.1	3
BTA-89302-no-rs	1	38277857	31	14	184	683	0.691575	0	4	0.1	-1
ARS-BFGL-BAC-14429	1	38298216	7	57	382	466	0.067046	0	5	0.1	3
Hapmap39875-BTA-97144	1	38327651	4	187	461	260	0.506906	0	8	0.1	1
Hapmap29197-BTA-97143	1	38372694	4	72	353	483	0.505229	0	8	0.1	-1
Hapmap42111-BTA-122184	1	38444434	8	8	151	745	0.909244	0	3	0.1	0
ARS-BFGL-NGS-23720	1	38486178	18	240	463	191	0.244603	0	7	0.1	2
Hapmap25605-BTA-155012	1	38577650	4	907	1	0	0.986754	0	0	0.1	0
ARS-BFGL-NGS-53463	1	38620892	6	102	457	347	0.0077791	0.1	5	0.1	5
ARS-BFGL-NGS-64136	1	38776938	9	0	0	903	1	0		0.1	0
ARS-BFGL-NGS-100005	1	38806544	51	396	388	77	0.189838	0	6	0.1	2
BFGL-NGS-114608	1	38952266	3	580	277	52	0.015602	0	9	0.1	-4
ARS-BFGL-NGS-103535	1	39186973	8	488	337	79	0.0601084	0	9	0.2	-3
BTA-115317-no-rs	1	39230848	1	909	2	0	0.973541	0	0	0.1	0
ARS-BFGL-NGS-42813	1	39307648	5	32	280	595	0.893872	0	5	0.1	0
ARS-BFGL-NGS-85768	1	39384791	12	42	297	561	0.737547	0	6	0.2	-1
BTA-16749-no-rs	1	39429581	26	719	152	15	0.0393115	0.1	6	0.2	-3
Hapmap51081-BTA-89053	1	39454543	4	756	147	5	0.452825	0	2	0.2	1
Hapmap23652-BTA-16748	1	39568801	6	904	2	0	0.973468	0	0	0.5	0
ARS-BFGL-NGS-97815	1	39692199	19	477	330	86	0.0105096	0	10	0.3	-4
BTA-07775-no-rs	1	39716031	13	0	42	857	0.473287	0	0	0.2	2
Hapmap33732-BTA-160835	1	39820990	198	711	3	0	0.955139	0.1	0	0.5	0
BTA-109574-no-rs	1	39882375	28	152	430	302	0.959883	0.2	8	0.5	0
Hapmap39970-BTA-117984	1	39933730	19	424	369	100	0.149011	0.2	9	0.2	-2
ARS-BFGL-NGS-26011	1	39976415	6	374	405	127	0.303641	0	9	0.2	-2
BTA-96881-no-rs	1	40050486	6	53	323	530	0.683691	0	7	0.2	-1
ARS-BFGL-BAC-7483	1	40120710	14	425	356	117	0.00237206	0	12	0.2	-5
ARS-BFGL-NGS-84347	1	40150877	13	1	87	811	0.393894	0	0	0.2	2
ARS-BFGL-BAC-11946	1	40300539	26	2	54	830	0.264836	0	3	0.2	-2
Hapmap47738-BTA-79246	1	40327196	21	172	413	306	0.124241	0	10	0.2	-3
ARS-BFGL-BAC-12579	1	40407178	4	127	397	384	0.136628	0	10	0.2	-2
Hapmap27571-BTA-123885	1	40566714	25	316	432	139	0.666594	0.1	8	0.3	1
BTB-01810584	1	40604384	7	673	215	17	0.971538	0.1	4	0.2	0
ARS-BFGL-NGS-107020	1	40638043	5	677	217	13	0.348447	0.1	3	0.2	2
Hapmap51428-BTA-26864	1	40661662	41	448	359	64	0.493125	0.1	6	0.2	1
ARS-BFGL-NGS-55025	1	40691262	61	85	334	432	0.0878851	0.1	9	0.2	-3
BTB-00018760	1	40719346	27	71	365	449	0.790833	0.1	7	0.2	0
Hapmap38790-BTA-87413	1	40758982	7	90	410	405	0.351335	0.1	7	0.2	2
ARS-BFGL-BAC-13195	1	40878675	7	653	238	14	0.14142	0.1	3	0.2	3
BTB-01806368	1	40904125	6	205	433	268	0.234393	0.1	10	0.2	-2
ARS-BFGL-NGS-34353	1	40931076	9	11	167	725	0.693294	0.1	4	0.2	-1
BTB-00018513	1	40958013	6	13	237	656	0.103168	0.1	2	0.2	3
ARS-BFGL-NGS-20360	1	40995637	12	644	238	18	0.460944	0.1	4	0.2	1
BTB-00018431	1	41020597	38	242	434	198	0.897871	0.1	8	0.2	0
BTB-00018408	1	41042734	8	555	314	35	0.250571	0.1	4	0.2	2
BTB-00018345	1	41095556	2	0	0	910	1	0		0.1	0
BTB-01249999	1	41168632	3	36	327	546	0.131743	0	4	0.1	3
BTA-117821-no-rs	1	41201221	7	20	278	607	0.0685665	0	3	0.1	3
BTA-122545-no-rs	1	41248663	21	889	2	0	0.973245	0.1	0	0.2	0
BTB-01250106	1	41272856	4	47	308	553	0.629521	0.1	7	0.1	-1
Hapmap51160-BTA-117818	1	41306129	21	348	399	144	0.1017	0.1	10	0.1	-3
ARS-BFGL-NGS-86662	1	41342673	5	160	408	339	0.0544133	0.1	11	0.1	-3
ARS-BFGL-BAC-13216	1	41395716	19	123	408	362	0.638466	0.1	8	0.1	-1
BFGL-NGS-110537	1	41437043	7	6	123	776	0.641955	0.1	3	0.1	-1
ARS-BFGL-NGS-23908	1	41459256	0	1	93	818	0.322861	0.1	0	0.1	2
BTB-01250420	1	41489564	5	796	107	4	0.84275	0.1	2	0.1	0
Hapmap45471-BTA-117823	1	41516046	1	155	453	303	0.516948	0.1	8	0.1	1
BFGL-NGS-111921	1	41564115	7	75	322	508	0.0203092	0.1	10	0.1	-4
BTB-01952363	1	41600353	5	102	389	416	0.443899	0.1	9	0.1	-1
BTA-111731-no-rs	1	41630233	1	0	12	899	0.841397	0.1	0	0	1
ARS-BFGL-NGS-32825	1	41675180	4	623	264	21	0.257473	0.1	4	0	2
BTB-01462455	1	41722739	4	15	231	662	0.311162	0	3	0	2
Hapmap34927-BES7_Contig453_1164	1	41793196	10	33	281	588	0.936318	0	5	0.1	0
Hapmap38709-BTA-88324	1	41828458	7	1	20	884	0.0164697	0	5	0.1	-2
ARS-BFGL-NGS-100232	1	41888632	4	32	279	597	0.93227	0	5	0.1	0
BTB-01555269	1	42047524	5	98	375	434	0.210614	0	9	0.1	-2
BTB-01555328	1	42082816	4	38	257	613	0.0978771	0	8	0.1	-3
ARS-BFGL-NGS-104431	1	42106878	8	607	259	38	0.124927	0	7	0.2	-2
ARS-BFGL-NGS-45335	1	42131683	3	49	285	575	0.0842358	0	8	0.2	-3
Hapmap32424-BTA-95573	1	42267612	40	1	1	870	3.9388e-86	0.2	60	0.1	-3
BTB-01135685	1	42301091	8	16	230	658	0.423258	0.1	3	0.1	1
BTB-01135743	1	42367797	15	77	362	458	0.649055	0.1	8	0.1	-1
Hapmap23514-BTA-150593	1	42389698	17	135	399	361	0.153961	0.1	10	0.1	-2
Hapmap47786-BTA-95575	1	42488245	6	518	334	54	0.986833	0.1	6	0.1	0
Hapmap33740-BTA-95578	1	42584715	32	880	0	0	1	0.3		0.1	0
BTA-95584-no-rs	1	42612041	10	368	420	114	0.730485	0.3	8	0.1	1
Hapmap38486-BTA-30602	1	42676543	9	224	462	217	0.4835	0.1	8	0.2	1
Hapmap38103-BTA-28646	1	42714935	11	6	143	752	0.777704	0.1	2	0.2	0
Hapmap33759-BTA-160998	1	42738901	11	98	439	364	0.0427003	0.1	6	0.2	3
BTB-01848824	1	42763138	4	464	379	65	0.297491	0.1	6	0.2	2
BTA-122159-no-rs	1	42787964	9	256	469	178	0.161699	0.1	7	0.2	2
BTB-01136210	1	42813943	10	581	293	28	0.219129	0.1	4	0.2	2
BTA-95587-no-rs	1	42844728	0	0	6	906	0.920608	0	0	0.2	0
ARS-BFGL-NGS-106725	1	42875763	5	164	459	284	0.363709	0	7	0.2	2
Hapmap54599-rs29019617	1	42906016	4	154	406	348	0.0578385	0	11	0.2	-3
ARS-BFGL-NGS-23369	1	42937351	47	458	342	65	0.916527	0	7	0.2	0
BFGL-NGS-118356	1	43030541	11	163	403	335	0.0316061	0	11	0.2	-3
ARS-BFGL-NGS-63816	1	43053682	2	565	295	50	0.163898	0	8	0.2	-2
Hapmap52536-rs29011297	1	43082466	6	252	449	205	0.853011	0	9	0.2	0
Hapmap48210-BTA-120730	1	43137144	4	119	358	431	0.00141941	0	12	0.1	-5
BTB-00019290	1	43173390	2	910	0	0	1	0		0.1	0
ARS-BFGL-NGS-106432	1	43195972	25	61	352	474	0.690153	0	6	0.2	1
ARS-BFGL-BAC-15157	1	43216666	4	113	415	380	0.985157	0	8	0.2	0
ARS-BFGL-NGS-43530	1	43259208	2	1	83	826	0.463365	0	1	0.2	1
Hapmap50812-BTA-89669	1	43280022	11	402	398	101	0.867647	0	8	0.2	0
BTB-00019496	1	43303023	26	302	439	145	0.491786	0	7	0.2	1
Hapmap39522-BTA-89675	1	43391347	2	375	425	110	0.533986	0	7	0.2	1
BTB-01708786	1	43461070	5	204	441	262	0.47779	0.1	9	0.1	-1
ARS-BFGL-NGS-56548	1	43483580	12	144	454	302	0.219019	0.1	7	0	2
BTB-01955018	1	43522083	4	9	104	795	0.00943446	0.1	6	0	-4
BTA-104608-no-rs	1	43622400	4	23	211	674	0.188456	0	6	0	-2
ARS-BFGL-NGS-81807	1	43642685	1	902	9	0	0.880897	0	0	0	0
ARS-BFGL-NGS-75560	1	43674721	21	815	73	3	0.323378	0	3	0	-1
BTB-01567958	1	43699925	1	0	0	911	1	0		0	0
ARS-BFGL-NGS-93346	1	43728416	79	616	187	30	0.00133911	0	9	0	-5
BTA-27636-no-rs	1	43760389	1	3	131	777	0.305514	0	1	0	2
BTB-00019569	1	43790687	3	0	0	909	1	0		0	0
BTB-00019582	1	43817827	7	397	411	97	0.539064	0	7	0	1
ARS-BFGL-NGS-10059	1	43866604	3	763	136	10	0.162047	0	5	0	-2
BTA-89689-no-rs	1	43894798	4	12	161	735	0.349971	0	5	0	-1
Hapmap53820-rs29010070	1	43944468	3	522	333	54	0.926304	0	7	0.1	0
BTB-00019683	1	44033800	22	0	23	867	0.696147	0	0	0.1	1
BTB-00019705	1	44064308	3	283	439	187	0.484094	0	9	0.1	-1
ARS-BFGL-NGS-106220	1	44092637	4	535	332	41	0.243105	0	5	0.1	2
BTB-00019769	1	44114982	6	80	357	469	0.308946	0	8	0.1	-2
BTB-00019788	1	44142531	40	537	300	35	0.389331	0	5	0.1	1
ARS-BFGL-NGS-12781	1	44192992	3	480	353	76	0.332539	0	8	0.1	-2
Hapmap60973-rs29018366	1	44240247	49	123	416	324	0.569212	0.1	7	0.1	1
Hapmap23873-BTA-139450	1	44276808	2	910	0	0	1	0.1		0.1	0
ARS-BFGL-BAC-15804	1	44310183	3	197	466	246	0.393688	0.1	8	0.1	1
BTA-89691-no-rs	1	44419259	7	778	122	5	0.926846	0.2	3	0.1	0
BTB-00019912	1	44460522	9	543	312	48	0.715746	0.1	7	0.1	-1
Hapmap46502-BTA-89692	1	44486456	1	428	403	80	0.278513	0.1	6	0.1	2
ARS-BFGL-NGS-89857	1	44538808	3	723	180	6	0.146156	0.1	1	0.1	3
BTA-89698-no-rs	1	44574678	4	37	289	582	0.88124	0.1	6	0.1	0
BTA-89702-no-rs	1	44599101	7	712	184	9	0.446254	0.1	2	0.1	1
Hapmap59911-rs29013984	1	44640564	6	285	457	164	0.413791	0.1	8	0.1	1
BTA-20952-no-rs	1	44667571	49	316	405	142	0.524925	0.1	9	0.1	-1
BTA-89708-no-rs	1	44689271	7	265	437	203	0.371602	0	10	0.2	-1
BTB-00020263	1	44713676	5	34	279	594	0.861776	0	6	0.2	0
Hapmap47773-BTA-89713	1	44739866	1	35	283	593	0.864538	0	6	0.2	0
BTA-89717-no-rs	1	44776052	14	852	46	0	0.430875	0	0	0.2	3
BTB-00020638	1	44817746	3	15	234	660	0.26536	0	3	0.2	2
BTB-00020648	1	44840250	16	564	295	37	0.839492	0	5	0.2	0
BTA-89719-no-rs	1	44861514	19	58	317	518	0.315283	0	8	0.2	-2
ARS-BFGL-NGS-101368	1	44894258	8	511	329	64	0.271611	0	8	0.1	-2
ARS-BFGL-NGS-19097	1	44931183	23	72	346	471	0.451643	0	8	0.1	-1
ARS-BFGL-NGS-106743	1	44961872	5	30	284	593	0.571702	0	5	0.1	1
ARS-BFGL-NGS-64154	1	45023387	13	899	0	0	1	0		0.1	0
BFGL-NGS-118112	1	45063752	4	268	432	208	0.182059	0	10	0.1	-2
ARS-BFGL-NGS-96886	1	45088247	0	7	188	717	0.159347	0	2	0.1	3
Hapmap49368-BTA-89726	1	45128702	6	450	394	62	0.0500544	0	5	0	3
Hapmap28225-BTA-123915	1	45193604	1	0	0	911	1	0		0	0
BTB-00020882	1	45224789	1	0	0	911	1	0		0	0
BFGL-NGS-116079	1	45254961	2	26	202	682	0.022337	0	8	0	-3
BFGL-NGS-118317	1	45326138	2	135	462	313	0.0924394	0	6	0	3
BTB-00021048	1	45348523	3	0	40	869	0.497593	0	0	0	2
Hapmap57419-rs29025772	1	45382465	2	80	413	417	0.116993	0	6	0	3
Hapmap43396-BTA-89742	1	45412402	15	681	204	12	0.453918	0	3	0	1
BTB-00021157	1	45438773	1	0	39	872	0.509128	0	0	0	2
BTB-00021173	1	45465212	7	866	39	0	0.507666	0	0	0	2
ARS-BFGL-NGS-57355	1	45512564	11	724	171	6	0.229334	0	2	0	2
BTB-00021247	1	45536995	3	816	91	2	0.746778	0	1	0	1
BTA-89748-no-rs	1	45570007	0	0	28	884	0.637774	0	0	0	2
BTB-00021257	1	45647137	79	104	350	379	0.100689	0.2	9	0.1	-3
BTB-00021385	1	45681974	17	659	216	20	0.644109	0	5	0	-1
BTB-00021354	1	45755665	1	911	0	0	1	0		0	0
BTB-01788892	1	45898621	2	769	138	3	0.21985	0	1	0	2
BTA-21519-no-rs	1	45986517	24	339	422	127	0.813963	0	8	0	0
BTA-21524-no-rs	1	46009394	10	0	4	898	0.946788	0	0	0	0
ARS-BFGL-NGS-75951	1	46151960	4	24	275	609	0.283578	0	4	0.1	2
ARS-BFGL-NGS-31349	1	46199934	22	48	352	490	0.135961	0	5	0.1	3
BTA-95285-no-rs	1	46229322	45	182	430	255	0.97671	0	8	0.1	0
BTB-01462206	1	46291679	4	740	158	10	0.631847	0	4	0.1	-1
BTB-01462237	1	46323001	7	131	419	355	0.682367	0	9	0.1	-1
ARS-BFGL-NGS-68706	1	46346237	6	286	443	177	0.816427	0	9	0.1	0
BFGL-NGS-113748	1	46368855	5	114	439	354	0.217942	0.1	7	0.1	2
Hapmap38803-BTA-104250	1	46391245	9	513	330	60	0.483753	0	7	0.1	-1
BFGL-NGS-119382	1	46434314	8	375	413	116	0.89062	0	8	0.1	0
BTB-00478386	1	46459716	8	550	308	46	0.735175	0	6	0.1	-1
BTB-00478374	1	46488918	10	124	441	337	0.285341	0.1	7	0.1	2
BTB-00478347	1	46536857	4	0	0	908	1	0		0	0
ARS-BFGL-NGS-10512	1	46565190	4	44	305	559	0.772769	0	6	0	0
BTB-01781942	1	46591593	3	0	0	909	1	0		0	0
BTA-90373-no-rs	1	46627510	6	617	264	25	0.608877	0	4	0	1
ARS-BFGL-NGS-34687	1	46663776	8	43	302	559	0.787314	0	6	0	0
BTB-01462011	1	46689839	3	75	353	481	0.369428	0	8	0	-1
BTB-01461996	1	46720959	9	222	439	242	0.413581	0	10	0	-1
ARS-BFGL-NGS-69116	1	46774007	20	0	2	890	0.97326	0	0	0	0
ARS-BFGL-NGS-31674	1	46801012	1	860	51	0	0.384748	0	0	0	3
ARS-BFGL-NGS-33309	1	46829762	7	905	0	0	1	0		0	0
BTA-10863-rs29016414	1	46881367	2	4	131	775	0.538778	0.1	2	0.1	1
BTA-95262-no-rs	1	46901458	5	44	314	549	0.916671	0.1	6	0.1	0
BTA-95266-no-rs	1	46922053	21	14	204	673	0.744383	0.1	4	0.1	1
BTB-01786029	1	46955850	65	30	279	538	0.40009	0.1	4	0.1	1
BFGL-NGS-114234	1	46985245	2	684	212	14	0.597342	0.1	3	0.1	1
BTA-14361-rs29023125	1	47016798	3	773	131	5	0.828296	0.1	2	0.1	0
BTA-89822-no-rs	1	47045229	176	265	147	324	3.51116e-59	0.1	44	0.1	-24
BTA-89820-no-rs	1	47065260	6	144	428	334	0.724178	0.1	9	0	-1
Hapmap60140-ss46526251	1	47121526	10	14	231	657	0.213657	0.1	3	0.1	2
UA-IFASA-4106	1	47153850	5	146	426	335	0.587771	0.1	9	0.1	-1
BTB-00468553	1	47187442	3	8	137	764	0.501506	0.1	4	0	-1
BTB-00468532	1	47270173	3	0	58	851	0.320434	0	0	0	3
BTB-00468519	1	47307921	6	54	314	538	0.366131	0	7	0.1	-1
BFGL-NGS-110320	1	47347124	21	361	413	117	0.947465	0	8	0.1	0
ARS-BFGL-NGS-67684	1	47372646	3	46	313	550	0.864834	0	6	0.1	0
BTB-00468485	1	47400088	7	12	184	709	0.987323	0	4	0.1	0
BTB-00468476	1	47427313	4	372	417	119	0.899632	0.1	8	0.1	0
Hapmap41381-BTA-89814	1	47466443	355	114	342	101	6.77801e-08	0.3	1	0.2	10
BTB-01608930	1	47536759	2	248	440	222	0.331719	0.2	10	0.1	-2
ARS-BFGL-NGS-69858	1	47565936	6	338	427	141	0.749288	0.2	9	0.1	-1
BTA-109011-no-rs	1	47694705	12	12	209	679	0.362218	0	3	0.1	2
BTB-01625181	1	47729243	49	863	0	0	1	0		0	0
Hapmap39710-BTA-108633	1	47778313	5	288	467	152	0.107433	0	7	0	3
Hapmap54262-rs29018839	1	47904414	47	192	415	258	0.305468	0	9	0	-2
ARS-BFGL-NGS-41577	1	47924987	5	787	114	6	0.404111	0	4	0	-1
BTB-01686544	1	48023952	1	909	2	0	0.973541	0	0	0	0
ARS-BFGL-NGS-23106	1	48053652	5	8	159	740	0.866501	0	3	0	0
Hapmap40153-BTA-99041	1	48097918	5	538	324	45	0.672476	0	6	0	1
BTA-99040-no-rs	1	48122472	20	2	68	822	0.63624	0	2	0	-1
ARS-BFGL-NGS-56683	1	48157392	8	0	0	904	1	0		0	0
ARS-BFGL-BAC-24524	1	48191477	7	63	357	485	0.806125	0	7	0	0
Hapmap55429-rs29012753	1	48219436	17	165	439	291	0.979907	0	8	0	0
BTB-02090792	1	48248143	7	93	385	427	0.651597	0	8	0	-1
BTB-01702372	1	48281402	5	6	128	773	0.780553	0	3	0	0
BTB-01572184	1	48327004	7	403	407	95	0.603307	0	7	0	1
Hapmap43751-BTA-104783	1	48354951	4	41	329	538	0.29643	0	5	0	2
BTA-10188-no-rs	1	48395284	18	0	3	891	0.959922	0	0	0	0
Hapmap27626-BTA-155536	1	48440268	1	0	0	911	1	0		0	0
BTB-01967977	1	48471747	2	20	241	649	0.66737	0	4	0	1
BTB-01663516	1	48503468	3	15	221	673	0.516612	0	3	0	1
Hapmap42068-BTA-111564	1	48547741	36	397	380	99	0.576284	0	8	0	-1
Hapmap32121-BTA-156159	1	48573364	2	910	0	0	1	0		0	0
BTB-01202377	1	48640549	4	70	360	478	0.846043	0	7	0	0
BTA-122400-no-rs	1	48665090	13	126	415	358	0.744278	0	8	0	-1
Hapmap60003-rs29024905	1	48689182	9	225	446	232	0.715654	0	9	0	-1
BTB-01202460	1	48771336	200	63	172	477	5.75132e-13	0	16	0	-10
Hapmap27230-BTA-162491	1	48799606	9	354	406	143	0.142183	0	10	0	-2
ARS-BFGL-NGS-105365	1	48853131	5	529	329	49	0.816749	0	6	0	0
ARS-BFGL-NGS-1695	1	48889677	5	192	464	251	0.407538	0	8	0	1
ARS-BFGL-NGS-73983	1	48933290	9	246	453	204	0.868787	0	8	0	0
ARS-BFGL-BAC-16973	1	48958004	8	221	448	235	0.795692	0	9	0	0
Hapmap49948-BTA-29490	1	49022708	8	484	356	64	0.894292	0	7	0	0
BTB-00021951	1	49064491	4	854	53	1	0.850213	0	1	0	0
BTB-00021917	1	49099129	1	0	0	911	1	0		0	0
ARS-BFGL-NGS-50906	1	49221199	17	305	414	176	0.098456	0	10	0.2	-3
BTA-100017-no-rs	1	49244558	239	0	40	633	0.426872	0	0	0.1	3
BTB-00021776	1	49267473	6	876	30	0	0.612343	0	0	0.1	2
Hapmap59092-rs29024583	1	49302476	15	49	347	501	0.267761	0	5	0.1	2
ARS-BFGL-NGS-41264	1	49403483	8	20	224	660	0.846527	0	5	0.1	0
ARS-BFGL-NGS-15578	1	49481802	2	0	0	910	1	0		0.1	0
Hapmap38806-BTA-110152	1	49517485	3	26	292	591	0.157024	0	4	0.1	2
BTB-01645206	1	49546277	20	0	4	888	0.94649	0.1	0	0.1	0
BTB-01645280	1	49589646	11	296	445	160	0.745306	0.1	8	0.1	1
BTB-01146938	1	49614528	49	295	410	158	0.458021	0.1	9	0.1	-1
Hapmap26719-BTA-151471	1	49660350	1	909	2	0	0.973541	0.1	0	0.1	0
BTB-01146838	1	49690524	8	208	455	241	0.810375	0.1	8	0.1	0
BTB-01847183	1	49730922	37	734	132	9	0.267316	0.2	4	0.1	-2
Hapmap50572-BTA-113037	1	49754203	181	155	433	143	5.68007e-07	0.2	3	0.1	9
ARS-BFGL-NGS-49634	1	49858606	7	210	473	222	0.171182	0.1	7	0.1	2
BTB-01202368	1	49875244	7	617	262	26	0.77438	0.1	5	0.1	0
BTA-113021-no-rs	1	49925040	7	159	446	300	0.759969	0.1	8	0.1	1
BTB-01077379	1	49971485	5	234	453	220	0.979229	0.1	9	0.1	0
BTB-01077277	1	50008817	25	121	421	345	0.678229	0.1	7	0.1	1
BTB-01077261	1	50031807	3	4	111	794	0.954455	0.1	2	0.1	0
Hapmap57446-rs29023998	1	50085072	2	4	111	795	0.952584	0.1	2	0.1	0
Hapmap50571-BTA-112994	1	50128667	2	0	1	909	0.986769	0.1	0	0.1	0
BTA-103555-no-rs	1	50169472	10	630	253	19	0.271237	0.1	3	0.1	2
BTB-01077007	1	50222675	18	68	342	484	0.483206	0.1	8	0.1	-1
Hapmap50221-BTA-112986	1	50261397	14	482	346	70	0.473058	0.1	8	0.1	-1
ARS-BFGL-BAC-15402	1	50282112	5	443	389	75	0.419512	0.1	6	0.1	1
BTB-00132817	1	50319322	16	216	462	218	0.349496	0	7	0.1	2
BTB-01699628	1	50351306	6	59	344	503	0.985677	0	7	0.1	0
BTA-114651-no-rs	1	50373058	8	286	460	158	0.246798	0	7	0.1	2
Hapmap24476-BTA-130730	1	50411935	1	0	0	911	1	0		0.1	0
Hapmap41715-BTA-100026	1	50441311	10	133	402	367	0.183062	0	10	0.1	-2
Hapmap30497-BTA-123949	1	50480591	3	0	0	909	1	0		0.1	0
BTB-00022097	1	50531107	6	104	451	351	0.0230109	0.1	5	0.1	4
BTB-00022142	1	50555210	10	348	447	107	0.0431795	0.1	6	0.1	3
BTB-01165120	1	50586005	19	457	375	61	0.174401	0.1	5	0.1	2
BTB-01165109	1	50631825	28	2	121	761	0.215635	0.1	1	0.1	2
Hapmap49829-BTA-101896	1	50695139	8	146	426	332	0.633474	0	9	0.1	-1
Hapmap29401-BTA-152822	1	50742649	9	735	163	5	0.206775	0	1	0.1	2
BTB-01164952	1	50773994	3	678	216	15	0.641278	0	4	0.1	1
BTB-01164946	1	50801118	27	171	403	311	0.0499784	0	11	0.1	-3
Hapmap52897-rs29012790	1	50853397	3	33	285	591	0.850776	0	5	0.1	0
BTB-01164879	1	50896973	6	4	102	800	0.700081	0	3	0.1	-1
BTB-00022352	1	50937217	29	589	263	31	0.806176	0	6	0.1	0
BTB-00022376	1	50978709	7	758	139	8	0.562766	0	4	0.1	-1
Hapmap41716-BTA-100042	1	51006139	28	278	445	161	0.462027	0	7	0.1	1
ARS-BFGL-NGS-103521	1	51124341	5	10	158	739	0.634563	0.2	4	0.1	-1
ARS-BFGL-NGS-101533	1	51163886	7	271	459	175	0.435736	0.1	8	0.1	1
ARS-BFGL-NGS-6521	1	51300174	12	11	207	682	0.28426	0	2	0.1	2
ARS-BFGL-NGS-14638	1	51342359	4	30	312	566	0.098826	0	4	0.1	3
Hapmap42747-BTA-97910	1	51389104	11	216	468	217	0.243591	0	7	0.1	2
BTB-00184675	1	51419363	2	46	306	558	0.630068	0	7	0.1	-1
ARS-BFGL-NGS-27696	1	51460267	4	17	258	633	0.111245	0	3	0.1	3
ARS-BFGL-NGS-15670	1	51506986	6	40	302	564	0.957638	0	6	0.1	0
BTB-01661970	1	51534243	7	67	377	461	0.399732	0	6	0.1	1
BTB-01303185	1	51702374	14	68	289	541	0.00106598	0.2	11	0.1	-5
ARS-BFGL-NGS-80227	1	51737682	4	87	414	407	0.214259	0	6	0	2
BTB-01303321	1	51793141	9	698	188	17	0.300337	0	5	0	-2
UA-IFASA-6260	1	51859932	3	65	376	468	0.37106	0	6	0	2
BTB-02033694	1	51888747	4	0	2	906	0.973497	0	0	0	0
BTA-07486-rs29027151	1	51933753	1	907	4	0	0.947052	0	0	0	0
BTB-00023604	1	51972285	5	864	43	0	0.464639	0	0	0	2
Hapmap54644-rs29022483	1	52012989	6	441	400	65	0.0445853	0	5	0	3
BTB-00023406	1	52066860	64	24	302	522	0.0110837	0	2	0.2	5
BTB-00023392	1	52088248	1	0	19	892	0.750435	0	0	0	1
BTB-00023322	1	52135973	4	47	237	624	0.000178032	0	11	0.1	-6
BTA-100076-no-rs	1	52172541	8	143	442	319	0.621903	0	8	0.1	1
ARS-BFGL-NGS-29536	1	52217228	5	182	448	277	0.97189	0	9	0.1	0
ARS-BFGL-NGS-26781	1	52272440	5	93	377	437	0.382227	0	9	0.1	-1
BTA-27925-no-rs	1	52328172	13	270	449	180	0.787273	0	8	0.1	0
Hapmap23148-BTA-123974	1	52388163	6	118	427	361	0.637172	0	7	0.1	1
ARS-BFGL-NGS-69861	1	52436568	56	853	3	0	0.95904	0	0	0.1	0
UA-IFASA-5103	1	52539818	16	292	451	153	0.345403	0	7	0.1	2
ARS-BFGL-NGS-105123	1	52561032	9	247	473	183	0.111861	0	7	0.1	3
BTB-01743557	1	52582866	5	759	140	8	0.585161	0	4	0.1	-1
ARS-BFGL-NGS-17305	1	52644193	3	862	47	0	0.423635	0	0	0.1	3
Hapmap42392-BTA-100065	1	52687801	45	616	229	22	0.896213	0	5	0.1	0
BTB-00022907	1	52720812	1	911	0	0	1	0		0.1	0
ARS-BFGL-BAC-17968	1	52757942	11	739	153	9	0.730951	0	4	0.1	-1
BFGL-NGS-112553	1	52795445	6	113	428	365	0.469367	0	7	0.1	1
BTA-100060-no-rs	1	52827028	8	235	464	205	0.405264	0	8	0.1	1
ARS-BFGL-BAC-23725	1	52847365	8	381	429	94	0.0951696	0	6	0.1	3
BTA-100058-no-rs	1	52870293	5	323	465	119	0.015992	0	6	0.1	4
Hapmap47522-BTA-120738	1	52898766	10	322	461	119	0.0212339	0	6	0.1	4
ARS-BFGL-NGS-106276	1	52922735	372	129	211	200	1.95085e-06	0.1	11	0.1	-7
BTA-120739-no-rs	1	52952324	6	114	416	376	0.94895	0	8	0.1	0
ARS-BFGL-NGS-89588	1	52984945	8	189	480	235	0.0517244	0	6	0.1	3
BTB-00026002	1	53025391	8	427	408	69	0.0339074	0	5	0.1	4
Hapmap33710-BTA-110763	1	53065703	2	0	0	910	1	0		0	0
ARS-BFGL-NGS-76469	1	53102122	6	169	448	289	0.842018	0	8	0	0
ARS-BFGL-NGS-78259	1	53247301	4	640	256	12	0.0147141	0	2	0	5
BTB-01131384	1	53313135	23	570	279	40	0.434277	0.1	7	0	-1
Hapmap38361-BTA-93866	1	53341465	4	79	363	466	0.489141	0.1	8	0	-1
ARS-BFGL-BAC-32896	1	53366756	4	41	303	564	0.970027	0.1	6	0	0
BTA-93863-no-rs	1	53424031	8	258	463	183	0.344574	0.1	7	0	2
BTB-01131178	1	53451902	7	57	331	517	0.680481	0.1	7	0	-1
Hapmap49383-BTA-93867	1	53484915	7	54	327	524	0.753065	0.1	7	0	-1
BTB-01131103	1	53522865	3	21	217	671	0.488593	0.1	5	0	-1
Hapmap51652-BTA-89898	1	53549173	4	0	69	839	0.23399	0.1	0	0	4
BTB-01315457	1	53573910	3	17	216	676	0.957799	0	4	0	0
Hapmap39813-BTA-21834	1	53598732	6	112	413	381	0.996182	0	8	0	0
Hapmap47540-BTA-21819	1	53671559	5	420	389	98	0.576903	0	8	0	-1
BTB-01315516	1	53723265	10	594	281	27	0.366112	0	4	0	2
ARS-BFGL-NGS-86970	1	53793027	4	12	171	725	0.596158	0	4	0	-1
BTA-21826-no-rs	1	53822908	7	237	448	220	0.772844	0	9	0	0
ARS-BFGL-NGS-37379	1	53880018	26	400	390	96	0.948598	0	8	0	0
BTB-01315615	1	53907614	2	7	174	729	0.332131	0	2	0	2
BTB-01712147	1	53936174	4	136	464	308	0.0703077	0	6	0	3
BTB-01712157	1	53960829	32	707	166	7	0.418274	0	2	0	1
ARS-BFGL-NGS-43783	1	54006178	7	206	468	231	0.291775	0	7	0	2
BTB-01605050	1	54065831	5	779	125	3	0.391205	0	1	0	2
Hapmap49009-BTA-107212	1	54089773	4	9	212	687	0.0949919	0	2	0	3
BTA-30265-no-rs	1	54129561	8	3	145	756	0.150902	0.1	1	0.1	3
BTB-01044365	1	54150832	4	762	143	3	0.170223	0	1	0.1	3
ARS-BFGL-NGS-104377	1	54185147	46	629	219	18	0.834564	0	4	0.1	0
BFGL-NGS-114712	1	54219098	8	206	471	227	0.200272	0	7	0.1	2
Hapmap42092-BTA-119864	1	54252127	8	429	393	82	0.553356	0	7	0.1	1
ARS-BFGL-NGS-24057	1	54274663	5	518	342	47	0.326357	0	5	0.1	2
BTB-00217542	1	54317875	2	14	188	708	0.707851	0	4	0.1	-1
UA-IFASA-7275	1	54386907	15	138	441	318	0.462475	0	7	0.1	1
ARS-BFGL-NGS-40967	1	54407043	9	244	472	187	0.136207	0.1	7	0.2	2
BFGL-NGS-111929	1	54436597	7	230	480	195	0.0606467	0.1	7	0.1	3
Hapmap38807-BTA-110324	1	54461362	2	93	431	386	0.0865633	0.1	6	0.1	3
BTA-110335-no-rs	1	54514535	12	266	453	181	0.637069	0	8	0.1	1
ARS-BFGL-NGS-31009	1	54554489	17	633	252	10	0.00566377	0	1	0.1	5
BTB-00026585	1	54591713	4	727	171	10	0.987529	0	3	0.1	0
ARS-BFGL-NGS-106380	1	54638744	4	343	421	144	0.43515	0.1	9	0.1	-1
BTB-00026752	1	54667970	5	66	400	441	0.0543289	0.1	5	0.1	3
Hapmap61117-rs29023044	1	54695762	13	327	452	120	0.0636331	0.1	6	0.1	3
ARS-BFGL-BAC-20881	1	54717465	9	518	343	42	0.118079	0.1	4	0.1	3
Hapmap48975-BTA-99363	1	54738191	10	194	460	248	0.478003	0.1	8	0.1	1
Hapmap57738-rs29023662	1	54775125	3	32	279	598	0.938391	0.1	5	0.1	0
Hapmap53221-rs29019635	1	54801753	8	132	457	315	0.102771	0.1	6	0.2	3
Hapmap50557-BTA-10774	1	54838003	284	178	280	170	0.00673099	0.1	9	0.2	-4
BTB-01907132	1	54915238	7	555	321	29	0.0319958	0.1	3	0.2	4
ARS-BFGL-NGS-107096	1	54993940	7	595	293	17	0.00486715	0.1	2	0.2	5
BTB-00025053	1	55041398	2	0	2	908	0.973526	0.1	0	0.2	0
Hapmap41428-BTA-110280	1	55068453	11	528	326	47	0.716892	0.1	6	0.2	1
ARS-BFGL-NGS-94761	1	55091202	11	530	321	50	0.878581	0.1	6	0.2	0
ARS-BFGL-NGS-18743	1	55117570	2	196	445	269	0.636995	0.1	9	0.2	-1
BTA-110282-no-rs	1	55175719	8	94	365	445	0.139652	0	9	0.2	-2
Hapmap47174-BTA-110289	1	55206940	4	57	384	467	0.059924	0	5	0.2	3
BTB-00025135	1	55229662	2	11	214	685	0.206452	0	2	0.2	2
ARS-BFGL-BAC-18388	1	55268434	11	54	320	527	0.559545	0	7	0.2	-1
BTB-00025259	1	55366921	5	525	326	56	0.571487	0.1	7	0.2	-1
BTB-00025197	1	55394738	5	473	362	72	0.813659	0	7	0.2	0
BTB-00025322	1	55418096	6	74	365	467	0.821077	0	7	0.2	0
ARS-BFGL-NGS-100189	1	55468481	2	527	327	56	0.580086	0	7	0.2	-1
Hapmap47502-BTA-110302	1	55513137	6	18	260	628	0.133239	0	3	0.2	3
BTB-00025760	1	55543714	5	642	254	11	0.0100783	0	1	0.2	5
BTA-92077-no-rs	1	55581346	6	0	0	906	1	0		0.1	0
BTB-00025875	1	55624989	15	781	114	2	0.306821	0	1	0.2	2
Hapmap24136-BTA-124014	1	55673837	9	274	453	176	0.646109	0	8	0.2	1
Hapmap27147-BTA-124015	1	55694420	15	374	412	111	0.880615	0	8	0.2	0
BTB-01914655	1	55745487	8	38	302	564	0.760676	0	5	0.2	1
ARS-BFGL-NGS-89318	1	55773046	17	895	0	0	1	0		0.2	0
BFGL-NGS-115305	1	56015335	4	475	363	70	0.95521	0	7	0.1	0
Hapmap32092-BTA-149957	1	56041803	11	465	349	87	0.0725274	0	9	0.1	-3
ARS-BFGL-NGS-85105	1	56063825	8	129	425	350	0.999219	0	8	0.1	0
Hapmap47445-BTA-93870	1	56188978	12	294	473	133	0.0100009	0	6	0.1	4
ARS-BFGL-NGS-82485	1	56220701	9	0	2	901	0.973424	0	0	0.1	0
Hapmap33225-BTA-151395	1	56254238	3	412	411	86	0.254835	0	6	0.1	2
ARS-BFGL-NGS-39684	1	56343906	1	862	49	0	0.404194	0	0	0.1	3
Hapmap43173-BTA-120253	1	56452339	16	546	309	41	0.745621	0	6	0.1	1
BFGL-NGS-115307	1	56552776	5	536	325	46	0.7174	0	6	0.2	1
BTA-25880-no-rs	1	56680981	3	909	0	0	1	0		0.1	0
ARS-BFGL-NGS-87494	1	56765214	5	598	281	28	0.468356	0	4	0.1	1
BTA-25876-no-rs	1	56809584	6	27	280	599	0.403251	0	4	0.1	1
ARS-BFGL-NGS-97046	1	56871052	15	457	374	66	0.376903	0	6	0.1	1
ARS-BFGL-NGS-31315	1	56906466	11	454	382	65	0.205071	0	6	0.1	2
BTA-25809-no-rs	1	56928252	8	456	382	66	0.24828	0	6	0.1	2
BTA-25883-no-rs	1	56964508	8	64	381	459	0.208516	0	6	0.1	2
BTA-25886-no-rs	1	56985079	2	0	16	894	0.789046	0	0	0.1	1
BFGL-NGS-111138	1	57097549	13	388	398	113	0.487281	0	9	0.1	-1
ARS-BFGL-NGS-38890	1	57143016	4	124	411	373	0.524927	0	9	0.1	-1
ARS-BFGL-NGS-59270	1	57180147	5	160	434	313	0.65212	0	9	0.1	-1
ARS-BFGL-NGS-15221	1	57260971	5	529	335	43	0.275451	0	5	0.1	2
ARS-BFGL-NGS-52696	1	57330356	9	548	308	47	0.663961	0	7	0.1	-1
ARS-BFGL-NGS-5836	1	57383243	18	894	0	0	1	0		0.1	0
Hapmap39218-BTA-25795	1	57421047	14	159	437	302	0.966455	0	8	0.2	0
ARS-BFGL-NGS-89	1	57450473	5	433	363	111	0.0112914	0	11	0.2	-4
UA-IFASA-5597	1	57471639	0	181	465	266	0.386551	0	8	0.2	1
ARS-BFGL-NGS-18996	1	57512972	18	200	431	263	0.35426	0	10	0.2	-2
BTA-25386-no-rs	1	57565673	4	0	0	908	1	0		0.1	0
Hapmap59481-rs29019616	1	57616024	4	58	301	549	0.0575516	0	9	0.1	-3
Hapmap44594-BTA-25389	1	57702386	2	76	367	467	0.745031	0	8	0.1	-1
BTA-25403-no-rs	1	57774376	4	1	58	849	0.992698	0	1	0	0
Hapmap23954-BTA-162628	1	57798608	279	620	13	0	0.794068	0.1	0	0.1	1
ARS-BFGL-NGS-34519	1	57913623	5	866	40	1	0.450677	0	2	0	-1
Hapmap38147-BTA-25404	1	57951029	4	160	473	275	0.0762506	0	7	0	3
ARS-BFGL-NGS-102073	1	57982819	99	782	31	0	0.57946	0	0	0	2
Hapmap55498-ss46527080	1	58042637	21	335	411	145	0.317456	0	9	0	-2
BTA-25421-no-rs	1	58102774	52	59	255	546	0.000194797	0	11	0	-6
ARS-BFGL-NGS-109258	1	58180913	2	876	34	0	0.565783	0	0	0	2
BFGL-NGS-112451	1	58202086	5	177	475	255	0.0963487	0	7	0	3
ARS-BFGL-NGS-87988	1	58229630	2	0	34	876	0.565783	0	0	0	2
Hapmap50295-BTA-25892	1	58478079	3	659	229	21	0.833954	0	5	0	0
ARS-BFGL-NGS-19423	1	58529424	2	0	0	910	1	0		0	0
BFGL-NGS-109846	1	58773523	1	0	34	877	0.566005	0	0	0	2
ARS-BFGL-NGS-40337	1	58815379	4	493	343	72	0.257225	0	8	0	-2
ARS-BFGL-NGS-63947	1	59075285	182	204	402	124	0.00193138	0	4	0	5
Hapmap36459-SCAFFOLD9563_462	1	59101518	7	383	397	125	0.175432	0	10	0	-2
Hapmap23307-BTA-124083	1	59128233	0	0	51	861	0.385023	0	0	0	3
ARS-BFGL-NGS-103637	1	59166287	10	11	208	683	0.273047	0	2	0	2
ARS-BFGL-NGS-48341	1	59236434	2	0	0	910	1	0		0	0
BTA-02836-rs29010381	1	59323900	1	0	18	893	0.763294	0	0	0	1
Hapmap44172-BTA-96950	1	59374582	9	312	424	167	0.278634	0	10	0	-2
Hapmap47450-BTA-96948	1	59460638	6	177	453	276	0.71605	0	8	0	1
BTA-96949-no-rs	1	59607413	92	131	416	273	0.187742	0.1	6	0.2	2
BTA-31615-no-rs	1	59664884	7	356	402	147	0.0640713	0	10	0.1	-3
Hapmap44328-BTA-97952	1	59718969	6	378	414	114	0.96893	0	8	0.1	0
ARS-USMARC-Parent-DQ404150-rs29012530	1	59799326	50	391	391	80	0.207284	0.1	6	0.1	2
UA-IFASA-2167	1	59799327	26	404	399	83	0.273789	0.1	6	0.1	2
UA-IFASA-2169	1	59825124	5	414	405	88	0.441769	0.1	7	0.1	1
ARS-BFGL-NGS-16908	1	59853273	2	34	251	625	0.165758	0.1	7	0.1	-2
Hapmap34104-BES10_Contig701_1260	1	59899502	3	769	130	10	0.0948879	0	5	0.1	-2
Hapmap28737-BTA-124074	1	59925798	2	910	0	0	1	0		0.1	0
BTB-00028136	1	59951162	3	438	386	85	0.997394	0	7	0.1	0
BTB-01868157	1	59981023	14	702	181	15	0.401693	0	5	0.1	-1
Hapmap40924-BTA-21991	1	60004558	7	9	144	752	0.475259	0	4	0.1	-1
BTB-00028238	1	60037925	18	475	356	63	0.73823	0	6	0.1	1
Hapmap48289-BTA-31617	1	60073099	1	9	130	772	0.18453	0	5	0.1	-2
ARS-BFGL-NGS-94997	1	60099749	10	444	380	78	0.795264	0	7	0.1	0
Hapmap55371-rs29027437	1	60152425	5	21	227	659	0.781534	0	5	0.1	0
BTB-00028383	1	60178480	2	3	94	813	0.871814	0	2	0	0
BTB-00028406	1	60205897	9	648	231	24	0.532616	0	5	0	-1
BTB-00028484	1	60234220	3	853	56	0	0.337953	0	0	0	3
Hapmap25636-BTA-31622	1	60260556	11	0	53	848	0.363036	0	0	0	3
Hapmap48717-BTA-31633	1	60357502	5	447	374	86	0.545641	0	8	0.1	-1
BTB-00028647	1	60394452	16	381	402	113	0.664009	0	8	0.1	-1
BTA-31629-no-rs	1	60427550	385	128	197	202	5.08357e-08	0.2	12	0.1	-9
BTB-00028594	1	60513894	8	64	368	472	0.500189	0.1	6	0.1	1
BTB-00028547	1	60548241	8	467	369	68	0.676316	0.1	6	0.1	1
Hapmap31065-BTA-123406	1	60572492	11	128	419	354	0.822448	0.1	8	0.1	0
BTA-31638-no-rs	1	60619266	2	7	174	729	0.332131	0.1	2	0.1	2
BFGL-NGS-110620	1	60663283	7	677	211	17	0.905382	0	4	0	0
BTA-31643-no-rs	1	60686365	8	6	155	743	0.49685	0	2	0	1
BTB-00028937	1	60751594	7	546	322	37	0.219064	0	4	0.1	2
Hapmap47563-BTA-31648	1	60809664	4	67	396	445	0.0968397	0	5	0.1	3
Hapmap59475-rs29014975	1	60842755	3	12	161	736	0.347831	0	5	0.1	-1
ARS-BFGL-NGS-36297	1	60865899	6	333	445	128	0.28735	0	7	0.1	2
BFGL-NGS-115239	1	60908247	6	53	367	486	0.132453	0.1	5	0	3
ARS-BFGL-NGS-4257	1	60956409	6	906	0	0	1	0		0	0
BTB-01413909	1	60991915	18	30	280	584	0.613352	0	5	0	1
BTB-01414057	1	61118472	7	0	0	905	1	0		0	0
BTB-01839251	1	61145939	2	910	0	0	1	0		0	0
BTB-02009342	1	61182530	20	113	421	358	0.531156	0	7	0	1
BTA-23353-no-rs	1	61216643	2	199	443	268	0.531476	0	9	0	-1
BFGL-NGS-117152	1	61245262	4	268	446	194	0.739096	0	9	0	-1
UA-IFASA-7336	1	61282580	7	379	417	109	0.72742	0	7	0	1
UA-IFASA-5504	1	61309668	4	3	64	841	0.139328	0	4	0	-2
ARS-BFGL-NGS-63954	1	61351328	4	833	75	0	0.194256	0	-1	0	4
Hapmap57078-ss46526391	1	61377409	7	126	424	355	0.973202	0	8	0	0
ARS-BFGL-NGS-30543	1	61404516	5	211	462	234	0.559074	0	8	0.1	1
BTB-00029666	1	61446734	4	444	395	69	0.140125	0	5	0.1	3
Hapmap48290-BTA-31675	1	61489777	4	187	477	244	0.0985714	0	7	0.1	3
Hapmap42177-BTA-31679	1	61523007	5	285	477	145	0.0196088	0	6	0.1	4
ARS-BFGL-NGS-58051	1	61576492	4	8	147	753	0.780907	0	3	0.1	0
Hapmap35167-VSWCP1D5775A_scf01	1	61609954	16	87	424	385	0.054872	0.1	5	0.2	3
ARS-BFGL-NGS-107624	1	61648931	3	75	407	427	0.107006	0	6	0.2	3
BTB-00030270	1	61680178	1	4	130	777	0.561714	0	2	0.2	1
ARS-BFGL-NGS-3821	1	61707543	9	218	462	223	0.484065	0	8	0.2	1
Hapmap41191-BTA-16674	1	61749987	4	22	220	666	0.452811	0	5	0.2	-1
BTB-02006134	1	61781773	21	145	412	334	0.345189	0	9	0.2	-2
Hapmap59735-rs29016420	1	61816724	3	129	410	370	0.370456	0	9	0.2	-1
ARS-BFGL-BAC-20015	1	61960502	5	107	401	399	0.683833	0	8	0.2	-1
ARS-BFGL-NGS-14821	1	61980381	4	399	401	108	0.637534	0	8	0.2	-1
Hapmap48293-BTA-32595	1	62018973	7	490	363	52	0.152221	0	5	0.2	2
BTB-00031129	1	62041328	6	675	216	15	0.630524	0	4	0.2	1
BTA-92181-no-rs	1	62088776	1	679	217	15	0.622301	0	4	0.2	1
BTB-01426064	1	62131122	5	907	0	0	1	0		0.2	0
ARS-BFGL-BAC-20592	1	62159476	1	898	13	0	0.828285	0	0	0.2	1
BTB-00030962	1	62200611	3	59	319	531	0.239289	0	8	0.2	-2
Hapmap38402-BTA-32592	1	62229403	7	150	421	334	0.374906	0	9	0.2	-1
BTB-00030894	1	62260772	5	28	239	640	0.327833	0	6	0.1	-2
BTA-31690-no-rs	1	62290490	2	23	240	647	0.894753	0	5	0.1	0
BTB-00030699	1	62319106	7	141	437	327	0.80193	0	8	0.1	0
ARS-BFGL-NGS-27164	1	62347547	1	15	191	705	0.619619	0	5	0.1	-1
BTB-00030560	1	62419651	7	663	234	8	0.00967716	0	1	0.1	5
Hapmap53538-rs29018897	1	62453901	19	210	465	218	0.214733	0	7	0.1	2
ARS-BFGL-NGS-2189	1	62561107	5	320	428	159	0.442069	0	9	0.1	-1
Hapmap51585-BTA-32601	1	62605231	6	612	260	34	0.333717	0	7	0.1	-2
BTB-01644632	1	62663113	6	843	63	0	0.27827	0	0	0.1	4
BTA-103663-no-rs	1	62700887	12	63	339	498	0.609313	0	7	0.1	-1
ARS-BFGL-NGS-40229	1	62745875	11	389	385	127	0.0460672	0	10	0.1	-3
ARS-BFGL-NGS-101934	1	62792100	4	2	108	798	0.404472	0	1	0	2
BTB-02071091	1	62813295	4	16	203	689	0.81487	0	4	0	0
Hapmap33719-BTA-153081	1	62864923	3	909	0	0	1	0		0	0
Hapmap42400-BTA-102731	1	62903761	2	157	442	311	0.998324	0	8	0	0
BTA-32604-no-rs	1	62945028	1	0	0	911	1	0		0	0
Hapmap39200-BTA-32607	1	62988707	36	196	434	246	0.86152	0.1	8	0	0
Hapmap38640-BTA-92406	1	63034014	9	75	339	489	0.138121	0.1	9	0	-2
BTA-32620-no-rs	1	63057541	73	98	316	425	0.0012022	0.1	11	0.2	-5
BTB-00031464	1	63103375	4	425	412	71	0.0345341	0	5	0	4
BTB-00031535	1	63134248	2	49	333	528	0.709198	0	6	0	1
ARS-BFGL-NGS-42248	1	63165652	7	63	368	474	0.459736	0	6	0	1
ARS-BFGL-NGS-102719	1	63201431	35	261	436	180	0.932655	0	8	0	0
BTB-00031657	1	63235574	2	910	0	0	1	0		0	0
BFGL-NGS-115080	1	63260591	3	15	166	728	0.126229	0	6	0	-2
BFGL-NGS-114995	1	63290920	3	626	260	23	0.514296	0	4	0	1
ARS-BFGL-NGS-100977	1	63317734	7	128	476	301	0.00573444	0	5	0	5
BTB-01665387	1	63353670	8	381	403	120	0.411277	0	9	0.1	-1
ARS-BFGL-NGS-14335	1	63390652	4	355	440	113	0.192289	0	7	0.1	2
BTB-01506507	1	63419413	4	92	419	397	0.224799	0	6	0.1	2
ARS-BFGL-NGS-106011	1	63451322	4	104	410	394	0.864398	0	8	0.1	0
BTB-01285049	1	63491318	10	244	446	212	0.767585	0	9	0.1	0
BFGL-NGS-112682	1	63528234	5	15	179	713	0.334969	0	5	0.1	-2
BTB-01285245	1	63570304	33	322	418	139	0.862811	0.1	8	0.2	0
Hapmap60296-rs29016002	1	63611305	23	349	407	133	0.422188	0.1	9	0.1	-1
Hapmap49510-BTA-17452	1	63668301	7	476	357	72	0.658374	0.1	8	0.1	-1
ARS-BFGL-NGS-4583	1	63746099	5	173	448	286	0.917309	0	8	0.1	0
BTA-32633-no-rs	1	63770112	22	407	392	91	0.812101	0	7	0.1	0
BTA-02064-no-rs	1	63793607	342	22	260	288	7.19956e-05	0.1	1	0.2	7
BTB-00031779	1	63816912	2	53	342	515	0.702443	0	6	0.2	1
Hapmap24328-BTA-108938	1	63872788	11	325	417	159	0.209179	0	10	0.2	-2
BTA-108948-no-rs	1	63920662	10	744	153	5	0.338241	0	2	0.2	2
BTA-101821-no-rs	1	63984668	4	54	313	541	0.332516	0	8	0.1	-2
BFGL-NGS-116361	1	64054878	4	541	315	52	0.493452	0	7	0.1	-1
Hapmap49061-BTA-122268	1	64091421	7	294	439	172	0.720862	0	9	0.1	-1
ARS-BFGL-NGS-44433	1	64147283	7	269	424	212	0.0746714	0	11	0.1	-3
Hapmap44333-BTA-104611	1	64173387	5	163	424	320	0.276011	0	10	0.1	-2
ARS-BFGL-NGS-105436	1	64297825	12	286	457	157	0.26885	0	7	0.1	2
ARS-BFGL-NGS-3132	1	64378196	3	40	314	555	0.598603	0	5	0.1	1
BTB-00640138	1	64424191	46	156	420	290	0.854546	0	8	0.1	0
ARS-BFGL-NGS-101996	1	64470179	1	0	0	911	1	0		0	0
BTB-00639971	1	64493165	2	645	245	20	0.561275	0	4	0	1
Hapmap31089-BTA-130737	1	64554510	16	491	340	65	0.561244	0	7	0	-1
Hapmap46935-BTA-113728	1	64599118	1	0	13	898	0.828285	0	0	0	1
BTB-01687826	1	64622422	4	0	2	906	0.973497	0	0	0	0
BTB-01687859	1	64647195	1	31	289	591	0.549554	0	5	0	1
BTB-00639914	1	64670140	3	405	407	97	0.725777	0	7	0	1
Hapmap51521-BTA-92920	1	64787541	51	83	338	440	0.128073	0	9	0.1	-2
ARS-BFGL-NGS-31791	1	64825089	6	442	381	83	0.945101	0	7	0	0
ARS-BFGL-NGS-27619	1	64853866	11	83	382	436	0.959172	0	7	0	0
BTB-00450945	1	64881057	0	0	25	887	0.674728	0	0	0	1
BTB-00450962	1	64904330	10	880	22	0	0.7108	0	0	0	1
BTB-00450984	1	64933538	3	885	24	0	0.686698	0	0	0	1
UA-IFASA-9174	1	64972044	4	231	489	188	0.0165758	0	6	0.1	4
BTB-00451094	1	65008551	5	231	489	187	0.014928	0	6	0.1	4
BTB-00033025	1	65047603	3	30	314	565	0.08557	0	4	0.1	3
ARS-BFGL-NGS-10860	1	65072035	7	13	192	700	0.967918	0	4	0.1	0
BTB-00033060	1	65110357	3	12	238	659	0.0643456	0	2	0.1	3
ARS-BFGL-NGS-71757	1	65146605	15	236	470	191	0.129793	0	7	0.1	3
BTB-00033090	1	65167827	4	81	430	397	0.0192792	0	5	0.1	4
Hapmap31536-BTA-34573	1	65197676	5	0	0	907	1	0		0.1	0
BTB-00033167	1	65244081	3	115	458	336	0.0322864	0	6	0.1	4
ARS-BFGL-NGS-15927	1	65287592	5	45	346	516	0.178562	0	5	0	2
BFGL-NGS-112971	1	65331987	9	36	317	550	0.245808	0	4	0.1	2
BTB-00026837	1	65366739	7	55	370	480	0.140227	0	5	0.1	3
Hapmap31713-BTA-124020	1	65401553	25	9	163	715	0.931761	0	3	0.1	0
ARS-BFGL-NGS-33635	1	65515988	9	78	417	408	0.0475083	0	5	0.1	3
BTB-00027047	1	65537492	5	36	350	521	0.0149317	0	3	0.1	4
BTB-00027056	1	65560287	4	616	268	24	0.419897	0	4	0.1	1
BTA-15412-no-rs	1	65606541	4	4	86	818	0.289321	0	3	0.1	-2
Hapmap45865-BTA-15414	1	65638344	6	816	87	3	0.675547	0	2	0.1	-1
BFGL-NGS-112600	1	65661819	4	13	238	657	0.0982761	0	2	0.1	3
ARS-BFGL-NGS-36873	1	65687832	2	12	240	658	0.0560685	0	2	0.1	3
BTB-00027149	1	65712986	8	594	278	32	0.94015	0	5	0.1	0
BTB-00027170	1	65741124	14	886	12	0	0.840253	0	0	0.1	1
BTB-00027201	1	65774962	25	283	450	154	0.275945	0.1	7	0.1	2
ARS-BFGL-NGS-54090	1	65846475	10	523	332	47	0.542641	0	6	0.3	1
BTB-00027298	1	65869152	8	139	450	315	0.295435	0	7	0.3	2
BTB-00027332	1	65901952	3	19	266	624	0.126416	0	3	0.3	3
BTB-00027405	1	65930951	5	128	460	319	0.0644291	0	6	0.3	3
Hapmap42852-BTA-15416	1	65957389	10	318	459	125	0.045578	0	6	0.3	3
BTB-00027409	1	65991814	3	0	12	897	0.841223	0	0	0.3	1
Hapmap32539-BTA-124026	1	66014814	15	342	449	106	0.0236219	0	5	0.3	4
Hapmap55251-rs29014781	1	66058910	4	456	389	63	0.101537	0.1	5	0.2	3
BTA-15421-no-rs	1	66098174	9	460	380	63	0.193246	0.1	5	0.4	2
ARS-BFGL-NGS-83021	1	66330479	8	446	384	74	0.494062	0	6	0.1	1
BTB-00027583	1	66385195	5	222	465	220	0.444955	0	8	0.1	1
BTB-02069463	1	66410102	10	225	465	212	0.347869	0	7	0.1	2
ARS-BFGL-NGS-61496	1	66448327	4	784	121	3	0.462264	0	1	0.1	1
ARS-BFGL-NGS-3996	1	66574542	6	75	356	475	0.472745	0	8	0.1	-1
BFGL-NGS-115763	1	66596155	4	391	405	112	0.652911	0	8	0.1	-1
ARS-BFGL-NGS-43799	1	66642630	3	73	402	434	0.130824	0	6	0.1	3
Hapmap40403-BTA-15429	1	66684195	16	198	446	252	0.980057	0	8	0.1	0
ARS-BFGL-BAC-19439	1	66706736	16	5	113	778	0.684037	0	3	0.1	-1
ARS-BFGL-BAC-19440	1	66797199	10	718	174	10	0.881066	0	3	0.1	0
BTB-00027638	1	66821959	9	453	382	68	0.306418	0	6	0.1	2
BFGL-NGS-111569	1	66851552	10	287	447	168	0.794163	0	8	0.2	0
ARS-BFGL-NGS-61672	1	66903182	96	288	362	166	0.00826257	0	11	0.2	-4
Hapmap39399-BTA-33610	1	66936404	5	269	438	200	0.389778	0	10	0.2	-1
Hapmap40951-BTA-33609	1	66971784	9	268	436	199	0.389134	0	10	0.2	-1
ARS-BFGL-NGS-35041	1	67055260	12	265	436	199	0.437646	0	9	0.2	-1
ARS-BFGL-NGS-38335	1	67081774	9	198	434	271	0.329704	0	10	0.2	-2
BTA-33604-no-rs	1	67119588	7	269	437	199	0.392211	0	10	0.2	-1
BFGL-NGS-117561	1	67147487	5	120	415	372	0.801567	0	8	0.2	0
ARS-BFGL-NGS-14087	1	67173004	3	14	170	725	0.271448	0	5	0.1	-2
Hapmap54041-ss46526276	1	67210807	33	239	434	206	0.741628	0	9	0.1	-1
ARS-BFGL-NGS-36705	1	67249053	9	13	208	682	0.524	0	3	0.1	1
Hapmap51211-BTA-33586	1	67318739	1	6	69	836	0.00105547	0	7	0	-4
Hapmap31714-BTA-124164	1	67443942	2	0	1	909	0.986769	0	0	0	0
ARS-BFGL-NGS-103348	1	67523645	29	14	208	661	0.607124	0.1	3	0.1	1
BTB-00032674	1	67551497	4	588	281	39	0.46204	0	7	0.1	-1
BTB-00032648	1	67583533	8	720	171	13	0.437304	0	5	0.1	-1
BTB-00033186	1	67627871	4	254	458	196	0.696514	0	8	0.1	1
Hapmap25638-BTA-33585	1	67659759	5	0	1	906	0.986747	0	0	0.1	0
ARS-BFGL-NGS-4572	1	67680630	4	305	446	157	0.781826	0	8	0.1	0
BTB-00032574	1	67726747	10	0	41	861	0.484896	0	0	0.1	2
ARS-BFGL-NGS-6075	1	67755812	6	82	386	438	0.817141	0	7	0.1	0
BTB-00026096	1	67779828	9	242	472	189	0.140754	0	7	0.1	2
BTB-00026110	1	67801352	5	39	300	568	0.938439	0	6	0.1	0
BTA-31636-no-rs	1	67885082	20	67	375	450	0.356754	0	6	0.1	2
BTA-05186-no-rs	1	67947812	5	77	398	432	0.273147	0	6	0.1	2
BTB-00028704	1	67976889	5	47	351	509	0.173854	0	5	0.1	2
Hapmap29526-BTA-124137	1	68100505	146	0	0	766	1	0.1		0	0
ARS-BFGL-NGS-3449	1	68146495	2	910	0	0	1	0		0	0
UA-IFASA-7116	1	68188516	36	115	388	373	0.37432	0.1	9	0	-1
BTB-00032205	1	68220456	5	347	424	136	0.727822	0	9	0	-1
BTB-00032200	1	68250399	4	77	388	443	0.538351	0	7	0	1
BTB-00032163	1	68279479	7	643	242	20	0.618931	0	4	0	1
BTB-00032153	1	68300740	78	725	93	16	1.58191e-08	0.1	12	0	-7
ARS-BFGL-NGS-56081	1	68327820	4	908	0	0	1	0		0	0
Hapmap58284-rs29018937	1	68371871	4	684	211	13	0.470965	0	3	0	1
BTA-33571-no-rs	1	68396135	4	806	99	3	0.982738	0	2	0	0
ARS-BFGL-NGS-77553	1	68418782	3	0	0	909	1	0		0	0
BFGL-NGS-119133	1	68456230	3	659	236	14	0.167273	0	3	0	2
ARS-BFGL-NGS-39596	1	68486531	14	0	0	898	1	0		0	0
Hapmap41826-BTA-31654	1	68510269	2	117	425	368	0.740468	0	8	0	1
BFGL-NGS-117312	1	68553121	6	268	451	187	0.913546	0	8	0	0
BFGL-NGS-113914	1	68623269	2	60	396	454	0.0319124	0	5	0	4
BTB-01736179	1	68644960	6	187	477	242	0.0869099	0	7	0.1	3
Hapmap59754-rs29024892	1	68666222	34	199	443	236	0.746557	0	8	0.1	1
BTA-34599-no-rs	1	68709076	29	155	431	297	0.949433	0	8	0.1	0
ARS-BFGL-NGS-7521	1	68762710	22	137	453	300	0.11176	0.1	6	0.1	3
ARS-BFGL-NGS-4503	1	68801601	8	128	424	352	0.985989	0	8	0.2	0
ARS-BFGL-NGS-27724	1	68855689	10	325	440	137	0.54974	0	8	0.3	1
ARS-BFGL-BAC-3570	1	68876072	17	328	432	135	0.709696	0	8	0.3	1
Hapmap46988-BTA-34591	1	68905837	8	468	375	61	0.222559	0	5	0.3	2
BFGL-NGS-111491	1	68959337	6	129	442	335	0.384189	0	7	0.3	1
ARS-BFGL-NGS-9429	1	69009177	6	35	258	613	0.23375	0	7	0.3	-2
Hapmap50666-BTA-34589	1	69034901	9	128	442	333	0.333919	0	7	0.3	2
ARS-BFGL-NGS-72247	1	69081745	7	429	401	75	0.163897	0	6	0.3	2
Hapmap39647-BTA-34584	1	69106532	15	117	461	319	0.0131639	0	5	0.2	4
ARS-BFGL-NGS-31379	1	69380689	7	338	442	125	0.305292	0	7	0.2	2
ARS-BFGL-NGS-19470	1	69443400	81	102	374	355	0.819344	0	7	0.2	0
Hapmap59979-rs29025402	1	69472455	17	187	484	224	0.0125774	0	6	0.1	4
ARS-BFGL-NGS-35021	1	69503257	77	483	294	58	0.151837	0	8	0.1	-2
ARS-BFGL-NGS-26771	1	69528623	10	263	465	174	0.216186	0	7	0.1	2
ARS-BFGL-NGS-100745	1	69551739	4	160	447	301	0.788321	0	8	0.1	0
BTA-120514-no-rs	1	69576518	15	12	203	682	0.475593	0	3	0.1	1
Hapmap54911-rs29023069	1	69643960	22	142	432	316	0.779904	0	8	0.1	0
BFGL-NGS-118460	1	69707258	12	167	448	285	0.697233	0	8	0.2	1
BFGL-NGS-118306	1	69789280	8	247	466	191	0.293408	0	7	0.2	2
ARS-BFGL-NGS-109126	1	69815899	6	185	458	263	0.575839	0	8	0.2	1
BFGL-NGS-114985	1	69848817	16	260	452	184	0.626883	0	8	0.3	1
BTA-104019-no-rs	1	69915599	1	0	11	900	0.854539	0	0	0.2	1
BTA-104027-no-rs	1	69936793	9	664	227	12	0.130175	0	2	0.2	3
BFGL-NGS-115898	1	69963397	5	170	460	277	0.388246	0	8	0.2	1
ARS-BFGL-NGS-59612	1	70012033	3	63	350	496	0.906371	0	7	0.2	0
Hapmap38055-BTA-120751	1	70051869	13	59	342	498	0.978081	0	7	0.2	0
ARS-BFGL-NGS-30730	1	70095336	10	248	458	196	0.570136	0	8	0.2	1
ARS-BFGL-NGS-40924	1	70168782	3	38	310	561	0.554783	0	5	0.2	1
BTA-33563-no-rs	1	70196075	4	105	403	400	0.81929	0	8	0.2	0
ARS-BFGL-NGS-41287	1	70234224	4	277	447	184	0.880708	0	9	0.2	0
Hapmap59820-rs29019798	1	70265608	3	262	452	195	0.998361	0	9	0.2	0
BTA-33557-no-rs	1	70352910	0	0	0	912	1	0		0.2	0
BFGL-NGS-110495	1	70379230	11	18	173	710	0.0560662	0	6	0.2	-3
UA-IFASA-5307	1	70411645	9	32	210	661	0.00373343	0	9	0.2	-4
ARS-BFGL-NGS-62687	1	70443281	8	209	461	234	0.533849	0	8	0.2	1
BFGL-NGS-111716	1	70481039	10	218	454	230	0.837471	0	8	0.2	0
ARS-BFGL-NGS-104241	1	70520162	3	32	285	592	0.748632	0	5	0.1	1
ARS-BFGL-NGS-34399	1	70653972	6	881	25	0	0.673686	0	0	0.1	1
Hapmap30498-BTA-124121	1	70679785	0	912	0	0	1	0		0.1	0
BFGL-NGS-111271	1	70738580	1	280	461	170	0.414269	0	8	0.1	1
BFGL-NGS-111283	1	70771470	2	391	412	107	0.922964	0	8	0.1	0
ARS-BFGL-NGS-93742	1	70801596	15	897	0	0	1	0		0	0
Hapmap29367-BTA-159930	1	70862230	1	0	1	910	0.986776	0	0	0	0
BTA-32647-no-rs	1	70900526	7	885	20	0	0.736776	0	0	0	1
Hapmap31066-BTA-124117	1	70920666	1	910	1	0	0.986776	0	0	0	0
ARS-BFGL-NGS-103803	1	70985721	5	100	406	401	0.855193	0	7	0	0
Hapmap41227-BTA-32644	1	71055013	3	195	481	233	0.069715	0	7	0	3
BTA-32640-no-rs	1	71100926	5	904	3	0	0.960211	0	0	0	0
Hapmap39468-BTA-120746	1	71127523	2	235	480	195	0.0855979	0	7	0	3
BTA-32637-no-rs	1	71169377	3	907	2	0	0.973512	0	0	0	0
BTB-00031796	1	71234295	3	199	482	228	0.063338	0	7	0	3
Hapmap48672-BTA-17044	1	71357245	2	10	193	707	0.42927	0	3	0	1
Hapmap59145-ss46526952	1	71432873	5	10	193	704	0.422153	0	3	0	1
BTA-86103-no-rs	1	71497170	2	0	3	907	0.960276	0	0	0	0
Hapmap50667-BTA-34616	1	71563554	6	172	445	289	0.975992	0	8	0.1	0
ARS-BFGL-NGS-80523	1	71585335	8	164	454	286	0.488141	0	8	0.1	1
BFGL-NGS-119161	1	71660196	8	108	431	365	0.26102	0	7	0.1	2
ARS-BFGL-NGS-95516	1	71778149	18	94	407	393	0.451337	0	7	0.1	1
ARS-BFGL-NGS-5124	1	71812293	51	178	433	250	0.705255	0	8	0.1	1
BFGL-NGS-119936	1	71842964	15	896	1	0	0.986673	0	0	0.1	0
ARS-BFGL-BAC-35332	1	71898006	7	53	319	533	0.565837	0	7	0.1	-1
Hapmap53495-rs29015962	1	71919664	4	158	442	308	0.978777	0	8	0.1	0
ARS-BFGL-NGS-97095	1	71979457	6	32	335	539	0.0209907	0	3	0.1	4
Hapmap43841-BTA-34601	1	72076617	4	557	317	34	0.176064	0	4	0.1	2
ARS-BFGL-NGS-49636	1	72115871	7	0	12	893	0.840872	0	0	0.1	1
BTA-34631-no-rs	1	72197163	145	419	296	52	0.977399	0	6	0.1	0
Hapmap40324-BTA-34602	1	72224767	10	82	397	423	0.416502	0	6	0.1	1
ARS-BFGL-NGS-56509	1	72354342	24	294	438	156	0.74531	0	8	0.2	1
ARS-BFGL-NGS-16910	1	72377124	4	739	161	8	0.813358	0	3	0.1	0
BTA-34638-no-rs	1	72412085	6	320	464	122	0.0227704	0	6	0.1	4
Hapmap51826-BTA-34625	1	72472612	41	133	435	303	0.256976	0	7	0.1	2
BTA-34624-no-rs	1	72502800	6	98	437	371	0.0662712	0	6	0.1	3
Hapmap60655-rs29025422	1	72536976	3	66	324	519	0.119859	0	9	0.1	-3
BFGL-NGS-117761	1	72565211	8	46	322	536	0.792076	0	6	0.1	0
ARS-BFGL-NGS-37507	1	72587545	5	7	152	748	0.812045	0	3	0.1	0
ARS-BFGL-NGS-90994	1	72673465	3	903	6	0	0.920477	0.1	0	0.3	0
BTA-12082-rs29024046	1	72738102	121	789	2	0	0.971601	0.1	0	0.1	0
BTA-90633-no-rs	1	72776085	4	0	8	900	0.893931	0	0	0.1	0
BFGL-NGS-118075	1	72956333	6	380	437	89	0.0227858	0	5	0.1	4
ARS-BFGL-NGS-87873	1	72997616	90	822	0	0	1	0		0.1	0
ARS-BFGL-NGS-34176	1	73087572	7	1	57	847	0.967713	0	1	0.1	0
ARS-BFGL-NGS-78165	1	73119195	4	395	413	100	0.607538	0	7	0.1	1
ARS-BFGL-NGS-45476	1	73154504	2	292	468	150	0.101783	0	7	0.2	3
BFGL-NGS-117741	1	73203149	5	523	336	48	0.528993	0	6	0.2	1
Hapmap42521-BTA-35582	1	73249866	55	30	243	584	0.450052	0	6	0.2	-1
Hapmap43559-BTA-35576	1	73314636	6	487	369	50	0.0639834	0	5	0.2	3
ARS-BFGL-NGS-72532	1	73357204	29	329	421	133	0.929311	0	8	0.2	0
ARS-BFGL-NGS-103884	1	73451902	3	74	381	454	0.633712	0	7	0.2	1
BFGL-NGS-118725	1	73476447	8	62	357	485	0.735592	0	6	0.2	1
BFGL-NGS-118451	1	73540551	63	846	2	1	7.3352e-48	0.1	34	0.3	-3
ARS-BFGL-NGS-94206	1	73562296	5	65	358	484	0.913867	0.1	7	0.2	0
BFGL-NGS-112042	1	73596492	11	509	338	54	0.830999	0	6	0.2	0
ARS-BFGL-NGS-100698	1	73624953	5	277	456	174	0.574354	0	8	0.2	1
ARS-BFGL-NGS-59448	1	73659511	6	240	461	205	0.563705	0.1	8	0.3	1
ARS-BFGL-NGS-25863	1	73730134	3	1	94	814	0.30883	0	0	0.4	2
Hapmap41511-BTA-34652	1	73786757	13	240	441	218	0.582762	0	9	0.4	-1
ARS-BFGL-NGS-4162	1	73981191	59	533	274	46	0.170864	0.1	7	0	-2
ARS-BFGL-NGS-40388	1	74016191	3	8	185	716	0.29398	0	2	0	2
Hapmap40716-BTA-34647	1	74099262	8	510	345	49	0.343156	0	5	0	2
BTA-34645-no-rs	1	74129177	13	834	65	0	0.260763	0	0	0	4
Hapmap35151-BES4_Contig435_1199	1	74208849	20	65	364	463	0.570144	0	6	0	1
Hapmap52010-BTA-34646	1	74255433	12	2	106	792	0.429091	0.2	1	0	1
Hapmap43194-BTA-17905	1	74372177	3	909	0	0	1	0		0	0
Hapmap50160-BTA-93856	1	74394255	10	0	3	899	0.9601	0	0	0	0
BTA-35604-no-rs	1	74435893	25	735	148	4	0.231335	0	1	0	2
ARS-BFGL-NGS-39750	1	74505015	9	600	270	33	0.701505	0	6	0	-1
ARS-BFGL-NGS-93288	1	74540503	3	0	15	894	0.801946	0	0	0	1
ARS-BFGL-NGS-25392	1	74569738	3	83	407	419	0.261992	0	6	0	2
ARS-BFGL-NGS-31642	1	74603816	13	0	30	869	0.610916	0	0	0	2
Hapmap42919-BTA-35600	1	74635914	3	259	471	179	0.180755	0	7	0	2
ARS-BFGL-BAC-73	1	74675012	2	830	78	2	0.906315	0	2	0	0
ARS-BFGL-BAC-32073	1	74700816	1	2	78	831	0.90503	0	2	0	0
ARS-BFGL-BAC-34001	1	74734702	2	830	78	2	0.906315	0	2	0	0
BFGL-NGS-114968	1	74760160	7	19	249	637	0.349657	0	4	0	2
ARS-BFGL-NGS-53144	1	74797120	3	165	473	271	0.0969617	0	7	0	3
ARS-BFGL-NGS-23062	1	74825740	8	171	443	290	0.937004	0	9	0	0
ARS-BFGL-NGS-104306	1	74873700	2	0	0	910	1	0		0	0
ARS-BFGL-NGS-93801	1	74923746	1	911	0	0	1	0		0	0
ARS-BFGL-NGS-32169	1	74957977	2	131	445	334	0.377738	0	7	0	1
ARS-BFGL-BAC-36572	1	74979240	5	817	88	2	0.818371	0	1	0	0
BTA-35627-no-rs	1	75013835	7	0	3	902	0.960167	0	0	0	0
BTA-35628-no-rs	1	75042635	5	338	439	130	0.512214	0	7	0	1
UA-IFASA-4774	1	75104987	5	41	363	503	0.014849	0	4	0	4
BFGL-NGS-114627	1	75135241	7	133	461	311	0.072107	0	6	0	3
BTA-35631-no-rs	1	75180497	5	24	288	595	0.11733	0	3	0.1	3
ARS-BFGL-NGS-64511	1	75221450	37	22	274	579	0.117103	0	3	0.1	3
ARS-BFGL-NGS-7099	1	75246289	14	23	287	588	0.0820193	0	3	0.1	3
Hapmap38109-BTA-36588	1	75390598	8	8	138	758	0.538408	0	4	0.1	-1
Hapmap33656-BTA-124230	1	75452531	0	912	0	0	1	0		0.1	0
BTA-36593-no-rs	1	75559937	4	701	193	14	0.863777	0	4	0.1	0
ARS-BFGL-NGS-4924	1	75668131	11	796	98	7	0.0442757	0	5	0.2	-3
ARS-BFGL-NGS-90496	1	75815673	25	7	78	802	0.00162707	0	7	0.1	-4
ARS-BFGL-NGS-14026	1	76001168	4	908	0	0	1	0.1		0.1	0
Hapmap26468-BTA-160919	1	76052636	18	0	0	894	1	0		0.1	0
ARS-BFGL-NGS-37438	1	76074459	4	52	373	483	0.0681285	0	5	0.1	3
ARS-BFGL-NGS-81861	1	76099439	10	50	356	496	0.178498	0	5	0.1	2
Hapmap39889-BTA-114934	1	76155227	5	622	263	22	0.347461	0	4	0.1	2
Hapmap51396-BTA-114937	1	76186338	4	582	296	30	0.302747	0	4	0.1	2
ARS-BFGL-NGS-37067	1	76229189	6	458	365	83	0.404684	0	8	0.1	-1
Hapmap60658-rs29025870	1	76256573	1	1	71	839	0.690385	0	1	0.1	1
Hapmap51567-BTA-17154	1	76291522	3	774	132	3	0.290035	0	1	0.1	2
Hapmap35190-BES10_Contig762_2071	1	76362570	5	756	149	2	0.0555898	0	0	0.1	4
Hapmap25308-BTA-153014	1	76434294	4	497	341	70	0.28299	0	8	0.1	-2
BFGL-NGS-116528	1	76505504	11	444	380	77	0.73458	0	7	0.1	1
ARS-BFGL-NGS-34525	1	76527160	2	89	403	418	0.568705	0	7	0.1	1
ARS-BFGL-NGS-15456	1	76556539	4	372	418	118	0.972797	0	8	0.1	0
Hapmap50897-BTA-14167	1	76602613	149	158	402	203	0.112763	0.7	6	0.1	3
ARS-BFGL-BAC-31478	1	76629387	7	238	441	226	0.447619	0	9	0.1	-1
Hapmap39961-BTA-100527	1	76732788	3	10	172	727	0.96118	0	3	0.1	0
Hapmap59172-rs29012834	1	76817710	3	143	413	353	0.226936	0	10	0.1	-2
Hapmap26435-BTA-152318	1	76840996	1	0	0	911	1	0		0.1	0
ARS-BFGL-NGS-64672	1	77188781	9	73	370	460	0.907278	0	7	0.2	0
Hapmap42898-BTA-28764	1	77235780	2	2	106	802	0.439523	0	1	0.2	1
BTA-28763-no-rs	1	77269181	4	725	168	15	0.150763	0	6	0.2	-2
ARS-BFGL-NGS-30137	1	77317386	7	452	375	78	0.985899	0	7	0.2	0
ARS-BFGL-NGS-41839	1	77415589	8	403	396	105	0.607497	0.1	8	0.2	-1
ARS-BFGL-BAC-31487	1	77469638	12	384	406	110	0.866313	0.1	8	0.2	0
BTA-116098-no-rs	1	77503533	4	908	0	0	1	0.1		0	0
Hapmap51363-BTA-97517	1	77532696	4	908	0	0	1	0.1		0	0
Hapmap44063-BTA-36599	1	77620416	6	673	210	23	0.178223	0.1	6	0	-2
ARS-BFGL-NGS-1406	1	77643199	3	871	38	0	0.519806	0.1	0	0	2
BTA-95639-no-rs	1	77706624	8	747	149	8	0.85019	0.1	3	0	0
BTA-95638-no-rs	1	77735938	2	0	34	876	0.565783	0.1	0	0	2
ARS-BFGL-BAC-31482	1	77789355	41	228	445	198	0.496752	0.1	8	0	1
BTA-18708-no-rs	1	77874002	9	0	29	874	0.623848	0	0	0	2
Hapmap50334-BTA-36619	1	77938519	10	18	246	638	0.307621	0	3	0.1	2
ARS-BFGL-NGS-34347	1	77994925	8	405	411	88	0.268796	0	6	0.1	2
Hapmap44231-BTA-36623	1	78205574	6	87	389	430	0.942638	0	7	0.2	0
BTA-36624-no-rs	1	78246000	10	60	366	476	0.355267	0	6	0.2	2
Hapmap34720-BES7_Contig462_688	1	78280009	76	192	416	228	0.932353	0	8	0.2	0
ARS-BFGL-NGS-4661	1	78320671	10	388	412	102	0.638715	0	7	0.2	1
Hapmap25593-BTA-151723	1	78418601	7	0	0	905	1	0		0.2	0
ARS-BFGL-NGS-92711	1	78441352	22	710	169	11	0.792292	0	4	0.2	0
Hapmap42923-BTA-36604	1	78482030	8	123	419	362	0.919874	0	8	0.2	0
ARS-BFGL-BAC-34664	1	78556255	37	208	392	275	0.00349979	0	12	0.2	-5
ARS-BFGL-NGS-80187	1	78603471	11	0	44	857	0.45249	0	0	0.1	2
ARS-BFGL-NGS-76454	1	78668281	18	889	5	0	0.933178	0.2	0	0.1	0
Hapmap33573-BTA-124252	1	78711236	3	908	1	0	0.986761	0.1	0	0.1	0
Hapmap41244-BTA-36610	1	78966221	9	495	361	47	0.0685293	0	4	0	3
ARS-BFGL-NGS-73801	1	79005461	1	911	0	0	1	0		0	0
Hapmap48729-BTA-36615	1	79060431	6	4	139	763	0.381708	0	1	0	2
Hapmap58919-rs29009958	1	79110245	5	59	354	494	0.67802	0	6	0	1
ARS-BFGL-NGS-56146	1	79173535	5	114	416	377	0.963529	0	8	0	0
BTA-36640-no-rs	1	79386394	1	0	0	911	1	0		0	0
Hapmap39375-BTA-112108	1	79595900	3	111	385	413	0.149422	0	10	0	-2
Hapmap47180-BTA-112104	1	79657035	12	114	370	416	0.0275583	0	10	0	-4
ARS-BFGL-NGS-13617	1	79783567	3	346	440	123	0.364268	0	7	0	2
Hapmap26500-BTA-37512	1	79908850	12	77	390	433	0.410713	0	6	0.1	1
ARS-BFGL-BAC-31500	1	79937590	2	342	427	141	0.685938	0	9	0.1	-1
BTA-37493-no-rs	1	79972527	7	27	263	615	0.861288	0	5	0.1	0
BTB-00034904	1	79996646	6	0	0	906	1	0		0.1	0
BTA-37492-no-rs	1	80026844	22	0	4	886	0.94643	0	0	0.1	0
BTB-00034886	1	80050486	3	9	130	770	0.186879	0	5	0.1	-2
BTA-37489-no-rs	1	80076069	3	0	0	909	1	0		0.1	0
ARS-BFGL-NGS-47287	1	80110090	7	212	473	220	0.172145	0	7	0.2	2
BFGL-NGS-119431	1	80132371	5	153	469	285	0.0885136	0	7	0.2	3
ARS-BFGL-BAC-33415	1	80155226	8	312	460	132	0.0725936	0	6	0.2	3
BTB-00034743	1	80180423	5	85	402	420	0.425368	0	7	0.2	1
Hapmap43564-BTA-36647	1	80204225	32	632	229	19	0.742834	0	4	0.2	1
BTB-00034692	1	80254377	8	311	439	154	0.965354	0	8	0.2	0
Hapmap40722-BTA-36642	1	80288507	4	32	302	574	0.314022	0	4	0.2	2
BTA-112299-no-rs	1	80314814	34	102	375	401	0.317646	0	9	0.2	-2
BTB-00034595	1	80362915	38	4	132	738	0.460811	0.1	2	0.1	1
BFGL-NGS-111725	1	80419711	4	532	339	37	0.0598689	0	4	0.1	3
ARS-BFGL-NGS-25522	1	80469986	73	300	400	139	0.771427	0	8	0.2	0
BTB-00034522	1	80504650	1	0	0	911	1	0		0.1	0
ARS-BFGL-NGS-77877	1	80549346	1	0	0	911	1	0		0.1	0
BTB-00034392	1	80581464	304	17	101	490	9.37349e-05	0.7	8	0.1	-5
Hapmap60527-rs29019904	1	80619467	2	0	0	910	1	0		0.1	0
BTB-00034294	1	80645628	6	462	385	59	0.0731813	0	5	0.1	3
Hapmap27043-BTA-36631	1	80684921	4	645	251	12	0.0227079	0	2	0.1	4
ARS-BFGL-NGS-108728	1	80736747	1	911	0	0	1	0		0.1	0
BTB-00034221	1	80774462	4	768	137	3	0.228885	0	1	0.1	2
Hapmap51218-BTA-36630	1	80812352	11	345	430	126	0.664976	0	8	0.1	1
BTB-00034202	1	80854328	11	7	146	748	0.966098	0	3	0.2	0
Hapmap49586-BTA-36632	1	80883889	7	143	427	335	0.720832	0	9	0.2	-1
ARS-BFGL-NGS-106728	1	80938504	7	620	257	28	0.827652	0	5	0.2	0
ARS-BFGL-NGS-24966	1	80963023	7	9	169	727	0.812813	0	3	0.2	0
ARS-BFGL-NGS-44036	1	80995758	3	908	1	0	0.986761	0	0	0.2	0
ARS-BFGL-NGS-68451	1	81022761	7	245	471	189	0.176927	0	7	0.2	2
BFGL-NGS-113198	1	81062374	58	9	186	659	0.300424	0.2	2	0.1	2
Hapmap51438-BTA-37566	1	81085495	20	413	394	85	0.520163	0.1	7	0.1	1
BFGL-NGS-111888	1	81142206	0	17	232	663	0.524201	0	4	0.1	1
BTB-00036018	1	81199059	7	661	227	17	0.624351	0.2	4	0.1	1
ARS-BFGL-NGS-100951	1	81242737	5	79	389	439	0.584102	0	7	0.1	1
BTA-37567-no-rs	1	81283581	9	270	459	174	0.39622	0	8	0.1	1
Hapmap41250-BTA-38429	1	81318445	4	24	270	614	0.377341	0	4	0.1	2
ARS-BFGL-NGS-13183	1	81338912	7	894	11	0	0.854057	0	0	0.1	1
ARS-BFGL-NGS-38958	1	81376955	6	155	400	351	0.0266469	0	11	0.1	-4
ARS-BFGL-NGS-22536	1	81448072	6	42	319	545	0.588685	0	5	0	1
BTB-00036138	1	81527608	9	65	339	499	0.477603	0	8	0	-1
BTB-00036147	1	81605969	3	909	0	0	1	0		0	0
Hapmap50131-BTA-85559	1	81639877	3	55	348	506	0.635799	0	6	0	1
ARS-BFGL-NGS-103850	1	81683940	4	0	19	889	0.750028	0	0	0	1
ARS-BFGL-NGS-1768	1	81715861	9	0	0	903	1	0		0	0
ARS-BFGL-NGS-19741	1	81761528	4	421	406	81	0.226812	0	6	0	2
BTB-01411638	1	81789611	7	0	6	899	0.920301	0	0	0	0
ARS-BFGL-NGS-1514	1	81829876	7	692	200	13	0.735751	0	3	0	1
ARS-BFGL-NGS-15671	1	81856896	2	0	0	910	1	0		0	0
ARS-BFGL-NGS-79990	1	81879313	4	21	215	672	0.441982	0	5	0	-1
BTA-38441-no-rs	1	82099086	7	257	445	203	0.694386	0	9	0	-1
ARS-BFGL-NGS-44794	1	82120063	2	4	141	765	0.35456	0	1	0	2
BTA-38445-no-rs	1	82150268	2	4	141	765	0.35456	0	1	0	2
BTA-01205-rs29012172	1	82172394	6	4	137	765	0.4162	0	1	0	1
ARS-BFGL-NGS-26946	1	82201457	8	515	340	49	0.462611	0	6	0.1	1
Hapmap43250-BTA-37524	1	82245379	23	23	283	583	0.09803	0	3	0.1	3
BTB-00035080	1	82271202	4	24	295	589	0.0690761	0	3	0.1	3
BTA-37523-no-rs	1	82298893	11	24	256	621	0.696381	0	4	0.1	1
Hapmap44539-BTA-37518	1	82377933	28	230	441	213	0.955109	0	8	0.1	0
UA-IFASA-6360	1	82400004	6	301	456	149	0.281541	0	7	0.1	2
BTA-39534-no-rs	1	82421991	10	901	1	0	0.98671	0	0	0.1	0
Hapmap47934-BTA-38431	1	82442198	11	507	350	44	0.0946274	0	4	0.1	3
ARS-BFGL-NGS-96340	1	82490785	8	168	450	286	0.69963	0	8	0.1	1
BTA-39532-no-rs	1	82521417	3	1	69	839	0.732718	0	1	0.1	1
Hapmap49149-BTA-39529	1	82553337	3	11	191	707	0.635604	0	3	0.1	1
ARS-BFGL-NGS-41472	1	82584765	1	911	0	0	1	0		0.1	0
Hapmap14994-rs29012500	1	82627067	7	211	472	222	0.193245	0	7	0.1	2
ARS-BFGL-NGS-78633	1	82655035	16	33	324	539	0.0640401	0.1	4	0	3
BFGL-NGS-112626	1	82740461	2	43	296	571	0.560641	0	7	0	-1
Hapmap41856-BTA-39501	1	82768681	2	43	296	571	0.560641	0	7	0	-1
Hapmap53238-rs29021199	1	82797925	3	43	296	570	0.566695	0	7	0	-1
BTA-39503-no-rs	1	82822087	15	16	190	691	0.485674	0	5	0	-1
ARS-BFGL-NGS-17054	1	82843581	3	569	297	43	0.596207	0	7	0	-1
BTA-39510-no-rs	1	82871325	5	567	296	44	0.504267	0	7	0	-1
ARS-BFGL-NGS-106454	1	82904950	9	170	456	277	0.464351	0	8	0	1
BFGL-NGS-116286	1	82938826	12	579	291	30	0.369911	0	4	0	2
ARS-BFGL-NGS-71379	1	82984085	4	45	331	532	0.478881	0	5	0	1
Hapmap42929-BTA-39525	1	83017464	6	671	218	17	0.884577	0	4	0	0
BTA-39523-no-rs	1	83042554	4	16	219	673	0.707632	0	4	0	1
BTA-39521-no-rs	1	83072760	3	811	97	1	0.274743	0	0	0	2
BTA-39518-no-rs	1	83113691	3	16	215	678	0.825779	0	4	0	0
ARS-BFGL-NGS-56254	1	83141649	6	541	319	46	0.907739	0	6	0	0
Hapmap51440-BTA-39517	1	83176730	2	0	0	910	1	0		0	0
BTB-01187540	1	83288914	9	650	236	17	0.404855	0	3	0.1	1
Hapmap55227-rs29009709	1	83315142	7	649	239	17	0.351727	0	3	0.1	2
BTB-01777594	1	83342654	7	726	166	13	0.323467	0	5	0.1	-2
Hapmap41177-BTA-120413	1	83367804	87	30	301	494	0.0531975	0.2	3	0.1	3
BTB-01187501	1	83402939	29	700	163	20	0.0058455	0.1	8	0	-4
Hapmap47824-BTA-107197	1	83430529	2	17	239	654	0.366265	0	3	0	2
Hapmap53346-ss46526210	1	83459605	8	214	468	222	0.286088	0	7	0	2
ARS-BFGL-NGS-61854	1	83499180	7	0	11	894	0.854057	0	0	0	1
BTB-01187418	1	83544202	5	43	329	535	0.40011	0	5	0	1
ARS-BFGL-NGS-50379	1	83575091	9	269	439	195	0.525818	0	9	0	-1
Hapmap54984-rs29020611	1	83620957	29	34	273	576	0.815912	0	6	0	0
ARS-BFGL-NGS-55109	1	83657586	6	906	0	0	1	0		0	0
BTA-107210-no-rs	1	83695431	4	0	1	907	0.986754	0	0	0	0
BTB-01187109	1	83718411	132	195	334	251	0.000101776	0	12	0	-6
BTA-107196-no-rs	1	83751110	5	126	416	365	0.667944	0	9	0	-1
BTB-00035766	1	83793211	8	397	406	101	0.854562	0	7	0	0
Hapmap42233-BTA-49670	1	83842131	4	74	361	473	0.660827	0	8	0	-1
ARS-BFGL-NGS-19217	1	83964512	5	467	372	68	0.606082	0	6	0	1
Hapmap30916-BTA-91383	1	83986616	4	233	459	216	0.731941	0	8	0	1
BFGL-NGS-111849	1	84010213	4	370	425	113	0.594859	0	7	0	1
BTB-01059241	1	84071803	7	20	206	679	0.352779	0	6	0.1	-1
Hapmap49142-BTA-38495	1	84119386	3	4	87	818	0.309363	0	3	0	-1
Hapmap27573-BTA-124304	1	84140039	11	899	2	0	0.973394	0	0	0	0
BTA-38502-no-rs	1	84213942	66	688	152	6	0.444194	0	2	0	1
ARS-BFGL-NGS-14913	1	84234968	5	742	159	6	0.423097	0	2	0	1
ARS-BFGL-NGS-68869	1	84289928	3	143	431	335	0.822937	0	9	0	0
ARS-BFGL-NGS-98669	1	84314501	0	8	188	716	0.25594	0	2	0	2
ARS-BFGL-NGS-27858	1	84339044	0	0	0	912	1	0		0	0
ARS-BFGL-NGS-27316	1	84365429	32	244	433	203	0.682956	0	9	0	-1
Hapmap40421-BTA-39479	1	84394163	6	186	442	278	0.670902	0	9	0	-1
ARS-BFGL-NGS-69661	1	84415671	9	276	441	186	0.685958	0	9	0	-1
BTB-00037209	1	84438164	8	780	121	3	0.457026	0	1	0	1
BTA-39489-no-rs	1	84461725	5	5	143	759	0.532357	0	2	0	1
ARS-BFGL-NGS-64298	1	84495884	1	0	16	895	0.789161	0	0	0	1
ARS-BFGL-NGS-2950	1	84528381	7	84	387	434	0.864706	0	7	0	0
BTB-00036349	1	84578823	6	446	381	79	0.852961	0	7	0	0
ARS-BFGL-NGS-5044	1	84630640	1	2	90	819	0.773618	0	1	0	0
ARS-BFGL-NGS-35667	1	84664647	7	32	271	602	0.825803	0	6	0	0
ARS-BFGL-NGS-64789	1	84722207	19	21	244	628	0.636529	0	4	0	1
ARS-BFGL-NGS-57025	1	84761030	6	0	0	906	1	0		0	0
Hapmap23583-BTA-124292	1	84809475	9	12	170	721	0.583362	0	4	0	-1
BFGL-NGS-111457	1	84832900	12	0	0	900	1	0		0	0
Hapmap41853-BTA-38436	1	84880973	4	0	11	897	0.854299	0	0	0	1
ARS-BFGL-NGS-25172	1	84905600	8	0	0	904	1	0		0	0
Hapmap49141-BTA-38455	1	85130151	4	0	29	879	0.624836	0	0	0.1	2
BFGL-NGS-116572	1	85161431	6	482	364	60	0.430997	0	6	0.2	1
Hapmap39022-BTA-38447	1	85182074	10	624	249	29	0.497439	0	6	0.2	-1
ARS-BFGL-NGS-53869	1	85244393	4	4	134	770	0.474951	0	2	0.2	1
Hapmap41527-BTA-38460	1	85264718	3	689	210	10	0.172148	0	2	0.2	2
ARS-BFGL-BAC-27363	1	85395168	0	0	0	912	1	0		0.1	0
Hapmap40527-BTA-38457	1	85439533	38	382	399	93	0.457532	0	7	0.1	1
Hapmap52416-rs29016842	1	85503593	6	116	425	365	0.654994	0	7	0.2	1
Hapmap57391-rs29026905	1	85642599	5	506	351	50	0.281084	0	5	0.2	2
ARS-BFGL-NGS-104692	1	85694936	7	480	361	64	0.728943	0	6	0.1	1
BTB-00036444	1	85719579	7	6	158	741	0.438493	0	2	0.1	1
Hapmap51899-BTA-38469	1	85746256	0	0	0	912	1	0		0.1	0
BTB-01702174	1	85798174	16	141	440	315	0.536826	0	7	0.1	1
BTB-01702150	1	85819755	6	415	396	95	0.970456	0	8	0.1	0
ARS-BFGL-NGS-92094	1	85845429	1	911	0	0	1	0		0.1	0
Hapmap57884-rs29026697	1	85888745	2	0	0	910	1	0		0.1	0
ARS-BFGL-NGS-22690	1	85933298	1	0	50	861	0.394404	0	0	0.1	3
BTB-01431374	1	85954529	7	74	397	434	0.203463	0	6	0.1	2
ARS-BFGL-NGS-4047	1	85988054	2	242	460	208	0.708308	0	8	0.1	1
ARS-BFGL-NGS-16561	1	86023954	13	898	1	0	0.986688	0	0	0.1	0
BTB-01431442	1	86052863	32	852	28	0	0.631534	0.1	0	0.1	2
Hapmap47779-BTA-92798	1	86078936	36	63	363	450	0.378703	0.1	6	0.1	1
Hapmap38311-BTA-39536	1	86164724	47	471	340	54	0.477732	0.1	6	0.1	1
Hapmap44071-BTA-39540	1	86222950	3	66	393	450	0.113346	0.1	5	0.1	3
BTA-39546-no-rs	1	86277310	27	2	24	859	0.000123039	0.6	7	0.1	-3
BFGL-NGS-118640	1	86322888	4	52	364	492	0.149702	0.1	5	0.1	2
BTB-00038173	1	86371826	3	7	128	774	0.502921	0	4	0	-1
BTB-00038184	1	86393624	10	901	1	0	0.98671	0	0	0	0
BTA-123214-no-rs	1	86459691	6	905	1	0	0.986739	0	0	0	0
BTA-39548-no-rs	1	86603913	30	527	312	43	0.714369	0.1	6	0	1
BTB-00038398	1	86630441	3	909	0	0	1	0		0	0
Hapmap40679-BTA-122761	1	86652220	3	0	0	909	1	0		0	0
Hapmap55404-rs29024815	1	86748745	4	96	423	389	0.227947	0	6	0	2
BTB-00038421	1	86896546	1	0	2	909	0.973541	0	0	0	0
Hapmap33711-BTA-124326	1	86979060	13	72	402	425	0.0855154	0	5	0	3
ARS-BFGL-BAC-33752	1	87048389	1	0	0	911	1	0		0	0
BFGL-NGS-117410	1	87122550	1	11	158	742	0.432632	0	4	0	-1
Hapmap23258-BTA-124332	1	87153924	8	0	2	902	0.973438	0	0	0	0
Hapmap42933-BTA-40454	1	87181371	1	7	164	740	0.52412	0	2	0	1
ARS-BFGL-NGS-54077	1	87338371	12	664	229	7	0.0072761	0.1	1	0	5
BTB-00038446	1	87386241	17	764	129	2	0.152917	0.1	0	0	3
BTB-00037084	1	87457261	6	481	365	60	0.405537	0.1	6	0	1
ARS-BFGL-NGS-58323	1	87485097	2	2	131	777	0.146654	0	0	0	3
BTB-00037008	1	87563645	13	608	275	16	0.0161802	0	2	0	4
BTB-00037001	1	87695018	3	0	0	909	1	0		0	0
ARS-BFGL-BAC-34208	1	87774881	5	118	425	364	0.72753	0	8	0	1
Hapmap43254-BTA-38489	1	87845374	6	216	463	227	0.503501	0	8	0	1
BTA-38487-no-rs	1	87872448	3	57	329	523	0.586021	0	7	0	-1
BTB-00036985	1	87904073	46	182	435	249	0.753558	0	8	0	1
BTB-00036965	1	87970510	4	598	273	37	0.408736	0	7	0.1	-1
BFGL-NGS-115710	1	88023752	1	117	425	369	0.754725	0	8	0.1	1
Hapmap48736-BTA-38482	1	88069858	5	634	251	22	0.628027	0	4	0.1	1
BTB-00036914	1	88099159	6	0	2	904	0.973468	0	0	0.1	0
ARS-BFGL-NGS-72201	1	88181050	9	75	355	473	0.467785	0	8	0.1	-1
ARS-BFGL-NGS-82014	1	88204956	4	75	361	472	0.610288	0	8	0.1	-1
BTB-00036683	1	88245890	4	96	400	412	0.940596	0	8	0.1	0
BFGL-NGS-110543	1	88292010	4	183	433	292	0.330248	0	10	0.1	-2
BTB-00036784	1	88314985	9	75	381	447	0.623465	0	7	0.1	1
Hapmap45277-BTA-38474	1	88336773	4	104	411	393	0.82513	0	8	0.1	0
BTA-38473-no-rs	1	88357866	25	402	373	112	0.0824964	0	10	0.1	-3
BTA-38476-no-rs	1	88395148	1	668	222	21	0.616336	0	5	0	-1
ARS-BFGL-NGS-22301	1	88443627	3	908	1	0	0.986761	0	0	0	0
BTA-24439-no-rs	1	88481955	2	0	0	910	1	0		0	0
ARS-BFGL-BAC-6363	1	88526759	13	266	430	203	0.246387	0	10	0	-2
Hapmap52334-rs29027507	1	88603116	10	16	246	640	0.166214	0	3	0	2
BTA-40478-no-rs	1	88650926	28	696	179	9	0.502193	0	3	0	1
ARS-BFGL-NGS-13673	1	88871762	1	15	206	690	0.933421	0	4	0	0
ARS-BFGL-BAC-33122	1	88892608	9	167	447	289	0.799771	0	8	0	0
ARS-BFGL-NGS-20558	1	88922698	3	19	228	662	0.902813	0	4	0	0
ARS-BFGL-NGS-30991	1	88958566	7	905	0	0	1	0		0	0
BTB-02052555	1	89007279	4	858	49	1	0.729994	0	2	0	-1
Hapmap59015-rs29021588	1	89041798	6	467	371	68	0.629095	0	6	0	1
BTB-00038588	1	89082973	5	256	447	204	0.738558	0	9	0	-1
Hapmap49096-BTA-25573	1	89161165	5	86	389	432	0.907466	0	7	0	0
BTB-00038586	1	89221641	4	111	440	357	0.166309	0	6	0.1	2
BTA-13139-rs29018103	1	89292441	6	118	444	344	0.173979	0	7	0.1	2
BTB-01293857	1	89320366	4	828	79	1	0.529987	0	1	0.1	1
BTB-01858021	1	89347108	8	275	465	164	0.180821	0	7	0.1	2
ARS-BFGL-NGS-152	1	89393593	6	19	237	650	0.629778	0	4	0.1	1
Hapmap44359-BTA-25574	1	89430810	33	458	350	71	0.718535	0	7	0.2	-1
BTA-122780-no-rs	1	89458552	16	529	323	44	0.553866	0	5	0.1	1
BTA-25575-no-rs	1	89489654	8	27	300	577	0.10585	0	4	0.1	3
ARS-BFGL-NGS-105257	1	89509673	3	45	313	551	0.948949	0	6	0.1	0
Hapmap27233-BTA-162669	1	89539621	1	911	0	0	1	0		0.1	0
Hapmap47477-BTA-103865	1	89611100	10	173	440	289	0.810507	0	9	0.1	0
BTA-103871-no-rs	1	89646908	11	184	446	271	0.98392	0	8	0.1	0
Hapmap54455-rs29016036	1	89677287	6	648	234	24	0.603153	0	5	0.1	-1
BFGL-NGS-114428	1	89710444	4	244	452	212	0.923967	0	9	0.1	0
Hapmap57808-rs29009859	1	89733517	21	158	449	284	0.396211	0	7	0.1	1
Hapmap47817-BTA-104461	1	89771788	33	435	351	93	0.0807682	0	9	0.1	-3
BTB-00039314	1	90015795	9	58	308	537	0.127479	0.1	8	0.1	-2
BTB-01837777	1	90119205	2	910	0	0	1	0		0	0
BTB-00039253	1	90156638	2	761	147	2	0.0631925	0	0	0	4
BFGL-NGS-112470	1	90183075	6	161	425	320	0.335502	0	9	0	-2
Hapmap54781-rs29010500	1	90233258	4	620	260	28	0.906882	0	5	0	0
Hapmap27046-BTA-40513	1	90273547	4	0	0	908	1	0		0	0
BTA-40510-no-rs	1	90333019	12	272	426	202	0.153536	0	10	0.1	-2
BTB-01349174	1	90360310	6	62	393	451	0.0554617	0	5	0	3
Hapmap23067-BTA-124363	1	90389814	1	881	30	0	0.613354	0	0	0	2
BTA-40495-no-rs	1	90411584	4	554	307	47	0.598953	0	7	0	-1
BTA-40493-no-rs	1	90487227	3	0	0	909	1	0		0	0
Hapmap58015-rs29026448	1	90514213	6	8	146	752	0.756984	0	3	0	-1
Hapmap33838-BES2_Contig218_781	1	90540710	9	903	0	0	1	0		0	0
BTA-40481-no-rs	1	90611547	2	4	124	782	0.698204	0	2	0	1
BTB-01195945	1	90663469	3	63	366	480	0.548109	0	6	0	1
BTA-108728-no-rs	1	90760334	8	355	419	130	0.722949	0	8	0.1	-1
BTB-01195902	1	90792113	5	44	282	581	0.200066	0	7	0.1	-2
Hapmap47529-BTA-122384	1	90839076	13	660	217	22	0.411367	0	6	0.1	-1
BTB-01196345	1	90880212	6	183	457	266	0.601122	0	8	0	1
ARS-BFGL-NGS-94042	1	90921199	12	358	402	140	0.126117	0.1	10	0	-2
BTB-01196514	1	90954550	441	421	48	2	0.617813	0.1	2	0	-1
Hapmap51798-BTA-108723	1	90985131	19	884	9	0	0.8797	0.1	0	0	0
Hapmap27729-BTA-108726	1	91027726	15	302	430	165	0.582611	0.1	9	0	-1
ARS-BFGL-NGS-16663	1	91050018	4	899	9	0	0.8807	0.1	0	0	0
BTB-01196775	1	91071909	1	0	10	901	0.867707	0	0	0	1
BTB-01196862	1	91104638	7	271	438	196	0.445689	0	9	0	-1
BTB-01196519	1	91158626	6	0	47	859	0.422828	0	0	0	3
BTB-00040563	1	91187325	2	0	56	854	0.338236	0	0	0	3
BTB-00040624	1	91220014	2	0	57	853	0.329406	0	0	0	3
BTA-119425-no-rs	1	91266093	4	852	56	0	0.33767	0	0	0	3
BTB-01401158	1	91296869	4	0	8	900	0.893931	0	0	0	0
Hapmap51342-BTA-88730	1	91330004	7	905	0	0	1	0		0	0
UA-IFASA-7467	1	91351002	33	30	234	615	0.189591	0	7	0	-2
BTA-88734-no-rs	1	91380604	3	32	277	600	0.996609	0	5	0	0
BTB-01401420	1	91406644	88	279	418	127	0.148752	0.1	6	0	2
ARS-BFGL-NGS-107398	1	91440772	5	53	324	530	0.708648	0	7	0	-1
Hapmap51446-BTA-41504	1	91478126	6	224	464	218	0.464014	0	8	0	1
ARS-BFGL-NGS-23253	1	91501097	7	227	461	217	0.569464	0	8	0	1
Hapmap27148-BTA-124406	1	91541556	1	1	39	871	0.41714	0	2	0	-1
ARS-BFGL-NGS-29136	1	91625390	2	283	473	154	0.0662844	0	6	0	3
Hapmap33264-BTA-41499	1	91667894	2	0	2	908	0.973526	0	0	0	0
ARS-BFGL-NGS-25311	1	91721438	38	174	425	275	0.672545	0	9	0	-1
BTB-00041036	1	91761867	10	574	291	37	0.987636	0	6	0	0
BTA-41494-no-rs	1	91802142	14	36	329	533	0.0916307	0	4	0	3
Hapmap51445-BTA-41490	1	91848223	15	304	428	165	0.50557	0	9	0.1	-1
BTA-41484-no-rs	1	91889229	4	0	0	908	1	0		0.1	0
ARS-BFGL-NGS-3794	1	91916660	6	590	277	39	0.372927	0	7	0.1	-1
BTB-00040808	1	91952263	10	186	459	257	0.469492	0	8	0.1	1
Hapmap41534-BTA-41482	1	91985874	4	42	335	531	0.236058	0	5	0.1	2
ARS-BFGL-NGS-78317	1	92039957	2	1	102	807	0.225139	0	0	0.1	3
ARS-BFGL-NGS-29444	1	92060016	2	910	0	0	1	0		0.1	0
BTA-41479-no-rs	1	92111006	10	211	467	224	0.283745	0	7	0.1	2
BTA-41478-no-rs	1	92198141	22	51	353	486	0.207627	0.2	5	0.2	2
ARS-BFGL-NGS-12933	1	92272318	8	101	410	393	0.701595	0	7	0.2	1
ARS-BFGL-NGS-11919	1	92297146	7	410	404	91	0.557757	0	7	0.3	1
ARS-BFGL-BAC-36098	1	92325177	24	452	368	68	0.561847	0	6	0.3	1
Hapmap48236-BTA-17964	1	92348089	4	184	449	275	0.976467	0	9	0.3	0
Hapmap60827-rs29019866	1	92433978	4	63	401	444	0.0300281	0	5	0.3	4
Hapmap49986-BTA-41525	1	92476464	5	250	443	214	0.515128	0	9	0.3	-1
ARS-BFGL-NGS-21075	1	92531930	1	0	0	911	1	0		0.3	0
Hapmap30020-BTA-150228	1	92568843	11	18	300	583	0.00342807	0.1	2	0.3	5
Hapmap46543-BTA-94613	1	92589740	9	165	445	293	0.861323	0.1	8	0.3	0
BTA-94619-no-rs	1	92627089	24	512	312	64	0.0873083	0.1	9	0.3	-3
Hapmap54568-rs29010311	1	92669977	7	92	426	387	0.108437	0.1	6	0.2	3
BTA-94612-no-rs	1	92700622	1	64	349	498	0.789047	0.1	7	0.2	0
Hapmap28877-BTA-24431	1	92735976	8	67	335	502	0.285434	0.1	8	0.2	-2
BTA-24432-no-rs	1	92762693	8	409	401	94	0.768877	0.1	7	0.2	0
Hapmap44640-BTA-24435	1	92786889	15	304	439	154	0.834472	0.1	8	0.2	0
Hapmap55511-rs29010538	1	92823720	6	4	138	764	0.398693	0.1	1	0.2	2
BTB-01331667	1	92898203	16	807	85	4	0.28132	0.1	3	0.1	-2
BTB-01331698	1	92920048	200	5	87	620	0.316604	0.1	3	0.1	-1
BTB-01331738	1	92965212	7	603	273	29	0.778322	0.1	5	0.1	0
ARS-BFGL-NGS-60701	1	93007751	8	323	444	137	0.439269	0	7	0.1	1
Hapmap27463-BTA-162240	1	93122020	2	910	0	0	1	0		0.1	0
BTB-01846098	1	93154370	9	77	397	429	0.26824	0	6	0.1	2
BTA-24073-no-rs	1	93263038	19	91	381	421	0.725736	0	8	0.2	-1
Hapmap41804-BTA-24071	1	93283602	4	92	413	403	0.356577	0	7	0.1	2
ARS-BFGL-NGS-67044	1	93311609	7	405	394	106	0.496724	0	9	0.1	-1
BTB-01342372	1	93418568	13	0	5	894	0.933365	0	0	0	0
ARS-BFGL-BAC-36911	1	93450164	5	85	370	452	0.462602	0	8	0.1	-1
ARS-BFGL-BAC-36910	1	93479598	6	85	369	452	0.442177	0	8	0.1	-1
ARS-BFGL-NGS-20424	1	93572607	9	217	474	212	0.13401	0	7	0.1	3
BTB-01762766	1	93599283	17	418	384	93	0.729428	0	8	0.1	-1
BTB-01762784	1	93621041	0	0	37	875	0.531787	0	0	0.1	2
Hapmap33028-BTA-147613	1	93660137	3	909	0	0	1	0		0.1	0
ARS-BFGL-NGS-54694	1	93721560	5	185	467	255	0.279096	0	7	0.1	2
BTB-02064590	1	93749467	5	817	90	0	0.115903	0	-1	0.1	5
BFGL-NGS-115400	1	93782654	5	253	468	186	0.257024	0	7	0.1	2
Hapmap34097-BES3_Contig167_336	1	93805921	24	648	215	25	0.166858	0.1	6	0.1	-2
BTB-01331303	1	93854410	3	909	0	0	1	0.1		0.1	0
BTB-01748272	1	93887501	8	555	312	37	0.404942	0.1	5	0.2	1
BTA-118144-no-rs	1	93920925	5	96	388	423	0.616914	0	8	0.2	-1
BTA-112211-no-rs	1	93945350	5	241	464	202	0.450627	0	8	0.2	1
BTA-24325-no-rs	1	93993441	4	599	284	25	0.206392	0	4	0.2	2
BTB-01331221	1	94027673	2	8	140	762	0.578247	0	4	0.1	-1
BTB-01331173	1	94052770	7	428	390	87	0.892531	0	7	0.1	0
BTB-01211220	1	94078580	4	814	88	6	0.0383887	0	5	0.1	-3
BTA-111165-no-rs	1	94110997	402	265	152	93	1.42231e-13	0.7	15	0.1	-11
Hapmap47178-BTA-111157	1	94181808	23	17	215	657	0.903446	0	4	0.1	0
BTA-111161-no-rs	1	94216215	30	266	453	163	0.218731	0	7	0.2	2
ARS-BFGL-NGS-39699	1	94303130	5	197	491	219	0.0120892	0	6	0.2	4
Hapmap26451-BTA-156064	1	94336479	8	216	487	201	0.0194347	0	6	0.2	4
Hapmap52705-rs29019397	1	94369684	7	487	335	83	0.0232818	0	10	0.2	-4
ARS-BFGL-NGS-23990	1	94409183	8	139	452	313	0.247373	0	7	0.1	2
Hapmap54865-rs29015706	1	94470191	5	0	0	907	1	0		0.1	0
BTA-17925-no-rs	1	94552474	7	1	100	804	0.24142	0	0	0.2	2
BTA-17923-no-rs	1	94653903	3	12	218	679	0.237842	0	3	0.4	2
Hapmap53960-rs29016796	1	94697347	27	52	340	493	0.509438	0.1	6	0.4	1
BTA-17929-no-rs	1	94762864	25	795	91	1	0.331162	0.1	0	0.4	2
BTA-17930-no-rs	1	94850836	29	118	428	337	0.327329	0.1	7	0.4	2
Hapmap40307-BTA-42417	1	94931081	11	44	324	533	0.558303	0.1	5	0.4	1
BTA-07846-rs29027508	1	94958245	14	152	452	294	0.330113	0.1	7	0.4	2
Hapmap25356-BTA-42424	1	95054399	0	0	0	912	1	0.1		0.4	0
Hapmap50358-BTA-42427	1	95082341	5	897	10	0	0.867415	0.1	0	0.4	1
ARS-BFGL-NGS-40011	1	95148546	14	8	179	711	0.372595	0	2	0.2	2
Hapmap42562-BTA-48245	1	95245458	1	0	0	911	1	0		0.1	0
ARS-BFGL-NGS-107347	1	95279845	8	398	399	107	0.647412	0	8	0.1	-1
BTA-48243-no-rs	1	95317237	5	270	448	189	0.899683	0	9	0.1	0
Hapmap41001-BTA-48148	1	95384348	60	264	399	189	0.101734	0	10	0.1	-3
Hapmap61079-rs29013410	1	95456257	5	299	446	162	0.846596	0	8	0.1	0
Hapmap42952-BTA-48143	1	95518232	21	276	463	152	0.0742203	0	6	0	3
ARS-BFGL-BAC-36882	1	95616571	1	0	0	911	1	0		0	0
ARS-BFGL-BAC-36880	1	95653469	6	28	264	614	0.953346	0.2	5	0	0
Hapmap49190-BTA-48142	1	95690574	4	73	385	450	0.45747	0.2	6	0	1
ARS-BFGL-BAC-36877	1	95731010	3	864	45	0	0.444141	0.2	0	0	3
Hapmap55432-rs29009621	1	95777553	38	286	434	154	0.629527	0.3	8	0.1	1
BTA-121233-no-rs	1	95802157	123	683	101	5	0.550726	0.2	3	0.1	-1
Hapmap42235-BTA-50604	1	95898817	1	3	90	818	0.754598	0.2	2	0	0
BTB-00768631	1	95930225	13	709	184	6	0.107821	0	1	0	3
Hapmap24383-BTA-158893	1	95972035	3	7	155	747	0.736605	0	3	0	1
BTB-01087150	1	96000462	21	72	366	453	0.872347	0	7	0	0
Hapmap42095-BTA-120006	1	96075933	10	793	99	10	0.00102691	0	8	0	-4
ARS-BFGL-NGS-14083	1	96129508	4	209	442	257	0.475069	0	9	0.1	-1
ARS-BFGL-NGS-104582	1	96151471	31	89	422	370	0.0484002	0	5	0.1	3
ARS-BFGL-NGS-106939	1	96182882	26	381	429	76	0.00334177	0	4	0.1	5
BTB-01086885	1	96228589	6	599	278	29	0.635924	0	5	0	1
ARS-BFGL-NGS-80214	1	96288960	3	535	334	40	0.178195	0	5	0.1	2
BTB-01793064	1	96315406	9	499	348	56	0.65075	0	6	0.1	1
BTB-01086841	1	96337882	9	395	408	100	0.726948	0	7	0.1	1
BTB-01086812	1	96379265	1	41	371	499	0.00660748	0	3	0.1	5
BTB-01086804	1	96408612	19	652	222	19	0.983896	0	4	0.1	0
BTB-01086791	1	96436596	15	558	307	32	0.195363	0	4	0.1	2
Hapmap40301-BTA-119986	1	96485763	8	2	96	806	0.626073	0	1	0.1	1
Hapmap27891-BTA-158889	1	96536131	4	908	0	0	1	0		0.1	0
Hapmap41451-BTA-119981	1	96607783	8	489	357	58	0.504993	0	6	0.2	1
BTB-01591692	1	96646195	4	77	380	451	0.808984	0	7	0.2	0
BFGL-NGS-113387	1	96692593	3	215	509	185	0.000260085	0	5	0.2	6
Hapmap58800-rs29016980	1	96744251	5	558	321	28	0.0241998	0	3	0.2	4
ARS-BFGL-NGS-83934	1	96772614	5	15	239	653	0.193574	0	3	0.2	2
Hapmap52675-rs29021342	1	96826810	296	537	77	2	0.663761	0	1	0.2	1
ARS-BFGL-NGS-25039	1	96864504	5	907	0	0	1	0		0.2	0
Hapmap48635-BTA-118353	1	96957948	8	164	447	293	0.775288	0	8	0.2	0
ARS-BFGL-BAC-36902	1	97034901	4	754	147	7	0.955178	0	3	0.2	0
BTA-122559-no-rs	1	97068957	6	184	466	256	0.288878	0	7	0.2	2
ARS-BFGL-NGS-104619	1	97100733	6	201	474	231	0.152738	0	7	0.2	2
BTB-00042026	1	97143194	35	0	0	877	1	0		0.2	0
BFGL-NGS-111885	1	97169259	26	165	454	267	0.250625	0	7	0.1	2
ARS-BFGL-NGS-2011	1	97197024	9	100	425	378	0.230945	0	6	0.1	2
ARS-BFGL-NGS-89308	1	97260721	68	840	4	0	0.944985	0	0	0.1	0
Hapmap32288-BTA-124469	1	97330352	3	0	1	908	0.986761	0	0	0.1	0
Hapmap58062-rs29012621	1	97408253	4	16	259	633	0.0712191	0	2	0.1	3
ARS-BFGL-NGS-8753	1	97518816	5	24	234	649	0.598769	0	5	0.1	-1
BFGL-NGS-110016	1	97566157	1	905	6	0	0.920564	0	0	0	0
BTA-44237-no-rs	1	97601883	2	910	0	0	1	0		0	0
Hapmap50694-BTA-44240	1	97648248	7	526	317	62	0.135482	0	8	0	-2
BTA-44241-no-rs	1	97674276	4	8	192	708	0.200528	0	2	0	2
Hapmap59668-rs29015093	1	97730994	6	280	472	154	0.0599699	0	6	0	3
BTA-44249-no-rs	1	97953339	9	497	354	52	0.285572	0.1	5	0	2
ARS-BFGL-NGS-104596	1	97989630	4	5	131	772	0.826199	0	2	0	0
BTA-44254-no-rs	1	98034630	3	24	272	613	0.341103	0	4	0	2
Hapmap42941-BTA-44265	1	98064180	29	55	361	467	0.179048	0	5	0	2
BTA-44267-no-rs	1	98159159	6	275	466	165	0.18449	0	7	0	2
ARS-BFGL-NGS-14357	1	98273353	39	276	422	175	0.552529	0.1	9	0.1	-1
Hapmap51902-BTA-44288	1	98423738	3	124	460	325	0.053168	0	6	0.2	3
ARS-BFGL-NGS-40587	1	98539193	4	908	0	0	1	0		0.2	0
Hapmap47007-BTA-43282	1	98602706	4	323	467	118	0.0114833	0	5	0.2	4
ARS-BFGL-NGS-96389	1	98639696	5	664	228	15	0.362276	0	3	0.3	2
UA-IFASA-7818	1	98674392	10	321	450	131	0.185244	0	7	0.3	2
BTA-43302-no-rs	1	98763465	22	8	185	697	0.262482	0	2	0.3	2
ARS-BFGL-NGS-60021	1	98787466	157	449	279	27	0.0396353	0	3	0.3	4
ARS-BFGL-BAC-31698	1	98826237	7	28	281	596	0.459362	0	4	0.3	1
Hapmap38956-BTA-43309	1	98853037	16	500	353	43	0.0516884	0	4	0.3	3
Hapmap54512-rs29023726	1	98876944	5	660	231	16	0.411607	0	3	0.3	1
ARS-BFGL-NGS-19572	1	98906854	6	336	444	126	0.281486	0	7	0.2	2
Hapmap49174-BTA-43310	1	98944629	3	353	430	126	0.785669	0	8	0.2	0
ARS-BFGL-NGS-4387	1	98970687	6	30	275	601	0.831156	0	5	0.2	0
ARS-BFGL-NGS-96411	1	99002229	53	681	164	14	0.260859	0	5	0.2	-2
ARS-BFGL-NGS-94996	1	99033185	1	0	1	910	0.986776	0	0	0.1	0
Hapmap42551-BTA-43327	1	99075510	4	14	249	645	0.0673417	0	2	0.1	3
BFGL-NGS-112806	1	99110443	6	148	455	303	0.296277	0	7	0.1	2
BTA-43335-no-rs	1	99137028	10	715	183	4	0.0315999	0	0	0.1	4
Hapmap27374-BTA-124435	1	99163506	3	0	0	909	1	0		0.1	0
ARS-BFGL-NGS-94323	1	99212527	4	345	426	137	0.769877	0	9	0.1	0
BTB-01871789	1	99362271	1	0	0	911	1	0		0.1	0
Hapmap31867-BTA-43339	1	99405457	3	0	0	909	1	0		0.1	0
BTA-43340-no-rs	1	99456798	10	399	398	105	0.704699	0	8	0.1	-1
[truncated: 52,002 more rows]
