# Supplementary material for: Analysis of copy loss and gain variations in Holstein cattle autosomes using BeadChip SNPs
Source: BMC Genomics. 2010 Nov 29;11:673. doi: 10.1186/1471-2164-11-673 (PMC3091787; doi:10.1186/1471-2164-11-673)
Supplement: Additional file 3 — Common CNVs. Spread sheet in Excel format summarizing the positions and gene content of copy losses (red background) and copy gains (blue background) that displayed significantly high frequency by both the HWE-based and SI-based methods. Previously reported common (frequency > 2.5%) cattle CNVs are also reported using yellow and no colour backgrounds for CNVs confirmed and not confirmed, respectively, by this study. For each CNVR, positions of SNP markers that displayed the same loss or gain status and fell within 0.5 Kb distance from each other are presented in the cell of the position column, and the corresponding estimated frequency is the average frequency of these markers. [file 1471-2164-11-673-S3.XLS]

## Sheet: CNVs
#	chr	positions	Status	% Frequency	Adjacent genes (within 0.25 Kb)
1	1	2558854;2608864;2977384;3015076	gain	3	HUNK hormonally up-reg... [GeneID: 537640 ]	SFRS15 splicing factor, ... [pseudo GeneID: 541016 ]	SOD1 superoxide dismut... [GeneID: 281495 ]
2	1	5916069;6301298;6350258	gain	3	BACH1 BTB and CNC homol... [GeneID: 531350 ]	C1H21ORF7 chromosome 21 ope... [GeneID: 540879 ]
3	1	10422360	loss	6	MRPL39 mitochondrial rib... [GeneID: 515194 ]
4	1	16828640;17012359	loss	15	none
5	1	22160247	loss	34	NRIP1 nuclear receptor ... [GeneID: 524960 ]	SAMSN1 SAM domain, SH3 d... [GeneID: 534171 ]
6	1	23220897	loss	3	none
7	1	25579312-25602073	Loss	20	Fadista et al., 2010
8	1	27732834	gain	3	none
9	1	28006220	loss	2	none
10	1	30701093;30729602;30759619	gain	3.67	none
11	1	32423822; 32582468; 33047885	loss	3	Ensembl miRNA Gene: ENSBTAG00000038026
12	1	33637324;34054462	gain	3.5	CADM2 cell adhesion mol... [GeneID: 517759 ]
13	1	40050487-40150878	Loss	3.01887	Bae et al., 2010
14	1	57933460-57949446	Gain	15	Fadista et al., 2010
15	1	65901952;65930951;65957389;66014814	gain	3.25	GPR156 G protein-coupled... [GeneID: 539186 ]
16	1	92433978;92568843	gain	4.5	TBL1XR1 transducin (beta)... [GeneID: 614346 ]
17	1	94110997	loss	12	none
18	1	98787466;98853037	gain	3.5	none
19	1	101253498	loss	3	Ensembl miRNA Gene: ENSBTAG00000030029
20	1	105134897;105349688;105441845;105642857	gain	5.25	none
21	1	106271501;106298619	gain	5	PFN1 profilin 1 [GeneID: 781603 ]
22	1	110353591	gain	10	none
23	1	125386481;125796502	loss	4	none
24	1	132959913	loss	3	ARMC8 armadillo repeat ... [GeneID: 539591 ]
25	1	145047457	gain	5	C2CD2 C2 calcium-depend... [GeneID: 529537 ]
26	1	146377856;146387648;146757000;147166579;147597144;147773268;147795527	gain	3.7	TRAPPC10 trafficking prote... [GeneID: 521387 ]	PWP2 PWP2 periodic try... [GeneID: 514336 ]	ES1 es1 protein [GeneID: 514335 ]	KRTAP12-2 keratin associate... [GeneID: 783717 ]	KRTAP10-8 keratin associate... [GeneID: 783679 ]	CSTB cystatin B (stefi... [GeneID: 514170 ]	PDXK pyridoxal (pyrido... [GeneID: 514168 ]	LOC783564 similar to kerati... [GeneID: 783564 ]	LOC783535 similar to kerati... [GeneID: 783535 ]	KRTAP10-2 keratin associate... [GeneID: 783495 ]	LOC783458 similar to kerati... [GeneID: 783458 ]	LOC783371 similar to kerati... [GeneID: 783371 ]	LOC783329 similar to kerati... [GeneID: 783329 ]	RRP1B ribosomal RNA pro... [GeneID: 510240 ]	LOC100140922 similar to kerati... [GeneID: 100140922 ]	LRRC3 leucine rich repe... [GeneID: 506054 ]	UBE2G2 ubiquitin-conjuga... [GeneID: 614471 ]	RRP1 ribosomal RNA pro... [GeneID: 512925 ]	CSTB cystatin B (stefi... [GeneID: 512805 ]	ITGB2 integrin, beta 2 ... [GeneID: 281877 ]	POFUT2 protein O-fucosyl... [GeneID: 404083 ]	PTTG1IP pituitary tumor-t... [GeneID: 617245 ]	SUMO3 SMT3 suppressor o... [GeneID: 617236 ]	LOC617218 keratin associate... [GeneID: 617218 ]	DNMT3L DNA (cytosine-5-)... [GeneID: 613785 ]	HSF2BP heat shock transc... [GeneID: 617142 ]	PFKL phosphofructokina... [GeneID: 508683 ]	C1H21ORF70 chromosome 21 ope... [GeneID: 512069 ]	C1H21ORF2 chromosome 21 ope... [GeneID: 518967 ]	AIRE autoimmune regulator [GeneID: 784775 ]	TRPM2 transient recepto... [GeneID: 508029 ]	KRTAP10-12 keratin associate... [GeneID: 616413 ]	ICOSLG inducible T-cell ... [GeneID: 507857 ]	LOC780781 keratin associate... [GeneID: 780781 ]	ADARB1 adenosine deamina... [GeneID: 521761 ]
27	2	4373398	loss	9	UGGT1 UDP-glucose glyco... [GeneID: 516332 ]
28	2	8385957	gain	3	GULP1 GULP, engulfment ... [GeneID: 615926 ]
29	2	9382654	loss	4	TFPI tissue factor pat... [GeneID: 508763 ]
30	2	13762688	gain	8	NUP35 nucleoporin 35kDa [GeneID: 511248 ]
31	2	14985890	gain	7	PPP1R1C protein phosphata... [GeneID: 784202 ]
32	2	17931826;17959397	loss	6.4	ZNF385B zinc finger prote... [GeneID: 613328 ]
33	2	32515384	gain	3	COBLL1 COBL-like 1 [GeneID: 532067 ]
34	2	33000969;33077597	loss	2.7	GRB14 growth factor rec... [GeneID: 497029 ]
35	2	42359631	loss	12	LOC100138296 similar to pol pr... [GeneID: 100138296 ]
36	2	45038652	loss	25	none
37	2	57796572;58063626;58250627	gain	3	LOC538378 similar to Low-de... [GeneID: 538378 ]
38	2	58451220;58480876;58580087	loss	3	LOC538378 similar to Low-de... [GeneID: 538378 ]
39	2	59832176	loss	2.8	none
40	2	68515036	gain	3	SLC35F5 solute carrier fa... [GeneID: 615480 ]
41	2	70927818;70962446	loss	6.4	DPP10 dipeptidyl-peptid... [GeneID: 617222 ]
42	2	79274366; 79583700	loss	16.9	none
43	2	86552231;86572888	loss	13.7	LOC100138726 similar to acetyl... [GeneID: 100138726 ]
44	2	135335779	gain	3	USP48 ubiquitin specifi... [GeneID: 100141158 ]	LOC789644 hypothetical LOC7... [GeneID: 789644 ]
45	2	137229999-137255071	Loss	25	Fadista et al., 2010
46	2	138200094;138283628;138389809;138421340;138453344;138498693;138520238;138588186;138931566;139251134;139274355;139665914	gain	3.25	ACTL8 actin-like 8 [GeneID: 528048 ]	KLHDC7A kelch domain cont... [GeneID: 530171 ]	ALDH4A1 aldehyde dehydrog... [GeneID: 100126042 ]	LOC789061 similar to Replic... [GeneID: 789061 ]	TAS1R2 taste receptor, t... [GeneID: 529847 ]	IFFO2 intermediate fila... [GeneID: 788579 ]	PAX7 paired box 7 [GeneID: 536229 ]	IGSF21 immunoglobin supe... [GeneID: 508119 ]	ARHGEF10L Rho guanine nucle... [GeneID: 529043 ]	UBR4 ubiquitin protein... [GeneID: 514561 ]
47	2	139166008	loss	2.4	IGSF21 immunoglobin supe... [GeneID: 508119 ]
48	2	140250151;140331354	gain	3	ATP13A2 ATPase type 13A2 [GeneID: 510792 ]	CROCC ciliary rootlet c... [GeneID: 530641 ]	MFAP2 microfibrillar-as... [GeneID: 281912 ]
49	3	4525458	loss	3.4	LMX1A LIM homeobox tran... [GeneID: 510296 ]
50	3	7498253;8014475	gain	3.5	UAP1 UDP-N-acteylgluco... [GeneID: 535325 ]	UHMK1 U2AF homology mot... [GeneID: 538770 ]	C3H1orf226 chromosome 1 open... [GeneID: 783439 ]	STAR steroidogenic acu... [GeneID: 782522 ]	SH2D1B SH2 domain contai... [GeneID: 617485 ]	NOS1AP nitric oxide synt... [GeneID: 539686 ]	C3H1orf111 chromosome 1 open... [GeneID: 539685 ]
51	3	8675989-8688396	Loss	20	Fadista et al., 2010
52	3	8704100	loss	6.8	FCGR3 Fc fragment of Ig... [GeneID: 281766 ]
53	3	10812731	loss	11.6	VSIG8 V-set and immunog... [GeneID: 520493 ]	SLAMF8 SLAM family member 8 [GeneID: 514609 ]
54	3	14589464	gain	22	LOC100138875 similar to pol pr... [GeneID: 100138875 ]
55	3	15979257	gain	3	LMNA lamin A/C [GeneID: 404144 ]
56	3	19862815	loss	7.6	HRNR hornerin [GeneID: 788654 ]
57	3	22585743-22931467	Loss	4.44444	Liu et al., 2010
58	3	24473843-24650404	Loss	25	Fadista et al., 2010
59	3	24480004-24654724	Gain	30	Liu et al., 2010
60	3	25235674	loss	4.4	NOTCH2 Notch homolog 2 (... [GeneID: 513730 ]
61	3	32807638	gain	4	SLC16A1 solute carrier fa... [GeneID: 505775 ]
62	3	33993649	loss	26.5	KCND3 potassium voltage... [GeneID: 539739 ]
63	3	36163190-36338393	Both	4.90566	Bae et al., 2010
64	3	36163191	loss	6.3	CSF1 colony stimulatin... [GeneID: 281094 ]
65	3	39255600-39262822	Loss	35	Fadista et al., 2010
66	3	39982224	loss	3.3	none
67	3	42117152;42180968;42244024	gain	4.3	LOC100139622 similar to ubiqui... [GeneID: 100139622 ]
68	3	48276386	gain	5	LOC786305 similar to zinc f... [GeneID: 786305 ]
69	3	52759354	gain	4	ABCA4 ATP-binding casse... [GeneID: 281584 ]
70	3	53366297-53393096	Loss	15	Fadista et al., 2010
71	3	57645216-58272313	Both	11.1111	Liu et al., 2010
72	3	57685347-57897999	Loss	20	Fadista et al., 2010
73	3	64090603	loss	9.6	TTLL7 tubulin tyrosine ... [GeneID: 522221 ]
74	3	69300247	loss	4.9	none
75	3	73200317;73221020;73242458	gain	4	LOC782689 similar to ST6 (a... [GeneID: 782689 ]
76	3	82158713	loss	3	DEPDC1 DEP domain contai... [GeneID: 527397 ]
77	3	94459325;94542660;94699518	gain	3.3	none
78	3	100032093-100179000	Both	33.3333	Liu et al., 2010
79	3	104657500	loss	6.4	LOC615787 similar to Cytoso... [pseudo GeneID: 615787 ]
80	3	110273100-110275534	Gain	20	Fadista et al., 2010
81	3	112092554	loss	30.4	SCMH1 sex comb on midle... [GeneID: 540926 ]
82	3	117610618	gain	7	ZMYM4 zinc finger, MYM-... [GeneID: 529962 ]	DUSP28 dual specificity ... [GeneID: 787244 ]	ILKAP integrin-linked k... [GeneID: 514223 ]	SNED1 sushi, nidogen an... [GeneID: 514207 ]	NEU4 sialidase 4 [GeneID: 528030 ]	LOC517559 similar to histon... [GeneID: 517559 ]	DTYMK deoxythymidylate ... [GeneID: 506946 ]	HES6 hairy and enhance... [GeneID: 531384 ]	KIF1A kinesin family me... [GeneID: 527883 ]	ESPNL espin-like [GeneID: 524380 ]	ANKMY1 ankyrin repeat an... [GeneID: 538124 ]	STK25 serine/threonine ... [GeneID: 373543 ]	GAL3ST2 galactose-3-O-sul... [GeneID: 523830 ]	ING5 inhibitor of grow... [GeneID: 614733 ]	CAPN10 calpain 10 [GeneID: 789674 ]	AGXT alanine-glyoxylat... [GeneID: 789572 ]	LOC789553 similar to Unchar... [GeneID: 789553 ]	ATG4B ATG4 autophagy re... [GeneID: 408002 ]	LOC789436 similar to Vigili... [GeneID: 789436 ]	KLHL30 kelch-like 30 (Dr... [GeneID: 789335 ]	LOC100139995 hypothetical prot... [GeneID: 100139995 ]	HDLBP high density lipo... [GeneID: 767882 ]	ASB1 ankyrin repeat an... [GeneID: 617358 ]	PDCD1 programmed cell d... [GeneID: 613842 ]	PER2 period homolog 2 ... [GeneID: 512237 ]	PPP1R7 protein phosphata... [GeneID: 505297 ]	PASK PAS domain contai... [GeneID: 512154 ]	TWIST2 twist homolog 2 (... [GeneID: 540060 ]	D2HGDH D-2-hydroxyglutar... [GeneID: 533003 ]	GPR35 G protein-coupled... [GeneID: 505056 ]	TRAF3IP1 TNF receptor-asso... [GeneID: 504984 ]	LOC511818 hypothetical LOC5... [GeneID: 511818 ]	BOK BCL2-related ovar... [GeneID: 504851 ]	LOC616625 similar to aquapo... [GeneID: 616625 ]	SEPT2 septin 2 [GeneID: 511612 ]	RNPEPL1 arginyl aminopept... [GeneID: 511497 ]	LOC514637 similar to FERM, ... [GeneID: 514637 ]	LOC100138523 similar to family... [GeneID: 100138523 ]	THAP4 THAP domain conta... [GeneID: 507503 ]	CCDC37 coiled-coil domai... [GeneID: 519687 ]
83	3	125045824;125421303;125831816;126022869;126049085;126213167;126729606;126751521;126821999;126846088;126946315;127158902	gain	3.5	SCLY selenocysteine lyase [GeneID: 790815 ]
84	3	127849490;127874807	gain	3.5	TPRA1 transmembrane pro... [GeneID: 617772 ]	SEMA3E similar to KIAA0331 [GeneID: 535644 ]
85	4	9166142	loss	6.2	ABCA13 ATP-binding casse... [GeneID: 522756 ]
86	4	10009287-10665698	Gain	4.90566	Bae et al., 2010
87	4	38633155	gain	4	LOC517284 similar to piccolo [GeneID: 517284 ]
88	4	43485809	loss	9	MAGI2 membrane associat... [GeneID: 537555 ]
89	4	44848825-44858892	Loss	15	Fadista et al., 2010
90	4	60613547;60634716;60684925	gain	3	RGS2 regulator of G-pr... [GeneID: 616414 ]
91	4	60740831;60761808	loss	4.5	RGS2 regulator of G-pr... [GeneID: 616414 ]
92	4	88599955;88630299	gain	4	LOC617867 hypothetical LOC6... [GeneID: 617867 ]
93	4	89871807	loss	11.5	CADPS2 Ca++-dependent se... [GeneID: 519444 ]
94	4	92759047	loss	15.7	LOC782604 similar to eukary... [pseudo GeneID: 782604 ]
95	4	104532399-104548005	Loss	15	Fadista et al., 2010
96	4	109251000-109452844	Gain	8.88889	Liu et al., 2010
97	4	109635000-109785000	Both	4.44444	Liu et al., 2010
98	4	109989000-110041842	Gain	3.33333	Liu et al., 2010
99	4	110351706-110405999	Gain	15	Fadista et al., 2010
100	4	110498314	loss	3.4	PIP prolactin-induced... [GeneID: 613853 ]
101	4	111515377	loss	8.5	LOC787740 similar to olfact... [GeneID: 787740]
102	4	116568849;116629490;116685969	gain	4	ZNF212 zinc finger prote... [GeneID: 507268 ]	ZNF282 zinc finger prote... [GeneID: 527558 ]	ZNF783 zinc finger famil... [GeneID: 536307 ]	ZNF398 zinc finger prote... [GeneID: 525559 ]
103	4	117132698-117632250	Gain	13.3333	Liu et al., 2010
104	4	117133512-117426111	Loss	20	Fadista et al., 2010
105	4	123171032;123191837;123226035	gain	3.3	PTPRN2 protein tyrosine ... [GeneID: 616515 ]
106	4	124125000-124452651	Loss	11.1111	Liu et al., 2010
107	5	3639812	loss	2.4	none
108	5	3784892	gain	5	none
109	5	9512411-10108149	Loss	15	Fadista et al., 2010
110	5	9573920-10097114	Both	10	Liu et al., 2010
111	5	11483310-11889745	Gain	10.566	Bae et al., 2010
112	5	14666553	loss	11.5	LOC781126 similar to transm... [GeneID: 781126 ]
113	5	21080727-21086920	Gain	25	Fadista et al., 2010
114	5	27379829	loss	2.9	TMCC3 transmembrane and... [GeneID: 509239 ]
115	5	33560804;33711792	gain	6	TUBA1C tubulin, alpha 1c [GeneID: 504244 ]	TUBA1A tubulin, alpha 1a [GeneID: 404053 ]	PRPH peripherin [GeneID: 510082 ]	LOC783275 similar to Midkin... [GeneID: 783275 ]	LOC100141266 similar to Tubuli... [GeneID: 100141266 ]
116	5	44799941-44821448	Loss	15	Fadista et al., 2010
117	5	47673000-47853000	Both	3.33333	Liu et al., 2010
118	5	49877089	loss	6.4	LOC514916 similar to dual-s... [GeneID: 514916 ]
119	5	62244817-62661498	Loss	5.55556	Liu et al., 2010
120	5	63065582	loss	8.4	LOC787797 similar to Olfact... [GeneID: 787797 ]	LOC787787 similar to Olfact... [GeneID: 787787 ]
121	5	63134107-63521999	Loss	35	Fadista et al., 2010
122	5	63165587-63562388	Loss	14.4444	Liu et al., 2010
123	5	63579687-63999368	Loss	3.33333	Liu et al., 2010
124	5	78287920-78401999	Loss	40	Fadista et al., 2010
125	5	81790459-81808403	Loss	20	Fadista et al., 2010
126	5	102164053-102261488	Gain	3.77358	Bae et al., 2010
127	5	102914139	loss	8.1	GRIN2B glutamate recepto... [GeneID: 537804 ]
128	5	103550724	gain	4	GRIN2B glutamate recepto... [GeneID: 537804 ]
129	5	105469664;105561500	gain	3	ETV6 ets variant 6 [GeneID: 504512 ]
130	5	105498455	loss	26.6	ETV6 ets variant 6 [GeneID: 504512 ]
131	5	109377000-110054555	Both	8.88889	Liu et al., 2010
132	5	118843076-118856545	Loss	20	Fadista et al., 2010
133	5	120238290;120385100;120466873	gain	7	LOC100137867 hypothetical prot... [GeneID: 100137867 ]	CYP2D14 cytochrome P450, ... [GeneID: 282211 ]	MGC127055 hypothetical prot... [GeneID: 785824 ]	TCF20 transcription fac... [GeneID: 523151 ]
134	5	121184152;121206636	gain	4	SCUBE1 signal peptide, C... [GeneID: 523518 ]
135	5	122148989	gain	4	PHF21B PHD finger protei... [GeneID: 618757 ]	PRR5 proline rich 5 (r... [GeneID: 788925 ]
136	5	123127110-123347200	Loss	3.01887	Bae et al., 2010
137	5	123598294;123879285	gain	4	CELSR1 cadherin, EGF LAG... [GeneID: 522422 ]	GRAMD4 GRAM domain conta... [GeneID: 613430 ]
138	5	124955595;125087084	gain	3	none
139	6	361719;660961	gain	5.5	LOC541108 similar to histon... [GeneID: 541108 ]	LOC782218 similar to flavin... [GeneID: 782218 ]
140	6	2551901-2560351	Loss	30	Fadista et al., 2010
141	6	4456292	loss	4.8	C6H4ORF31 chromosome 4 open... [GeneID: 519500 ]
142	6	5485080-5862492	Both	4.44444	Liu et al., 2010
143	6	6694746	loss	9.7	LOC785098 similar to cGMP-s... [GeneID: 785098 ]
144	6	9875893	loss	21.3	LOC784039 similar to non-se... [GeneID: 784039 ]
145	6	10762143	loss	7.1	LOC781502 similar to Armadi... [GeneID: 781502 ]
146	6	11648468	gain	3	NDST4 N-deacetylase/N-s... [GeneID: 529260 ]
147	6	12033754-12041355	Gain	20	Fadista et al., 2010
148	6	13890502-13906000	Loss	25	Fadista et al., 2010
149	6	29675685	loss	6.6	LOC530285 similar to F-box ... [GeneID: 530285 ]
150	6	48491442;48528613;49042263	loss	4.8	none
151	6	49814266	gain	3	none
152	6	53535915;53605969;53719948	loss	13.1	none
153	6	55293700	gain	5	none
154	6	56495043-56634157	Loss	2.64151	Bae et al., 2010
155	6	63687737-63878973	Gain	17.7778	Liu et al., 2010
156	6	72685999-72769257	Gain	15	Fadista et al., 2010
157	6	82293151-82321999	Loss	20	Fadista et al., 2010
158	6	83201478;83569664	loss	4.3	TECRL trans-2,3-enoyl-C... [GeneID: 616643 ]
159	6	84043380	gain	4	LOC784470 similar to MAD1-l... [GeneID: 784470 ]
160	6	87096866-87115727	Loss	20	Fadista et al., 2010
161	6	87103072	loss	7.5	LOC100138236 similar to UDP gl... [GeneID: 100138236 ]
162	6	87879379;87904282	gain	3	LOC782333 similar to USP19 ... [GeneID: 782333 ]	UGT2A3 UDP glucuronosylt... [GeneID: 511743 ]
163	6	89864324-89876597	Gain	40	Fadista et al., 2010
164	6	92240040	gain	4	MTHFD2L methylenetetrahyd... [GeneID: 536269 ]
165	6	96979904	loss	38	LOC505766 similar to BMP-2-... [GeneID: 505766 ]
166	6	103778289	gain	5	WDFY3 WD repeat and FYV... [GeneID: 537096 ]
167	6	110998874	gain	3	HS3ST1 heparan sulfate (... [GeneID: 538691 ]
168	6	115546292	gain	5	BST1 bone marrow strom... [GeneID: 616757 ]
169	6	115573567	loss	10.3	CD38 CD38 molecule [GeneID: 327677 ]
170	6	118051912;118120363;118175858;118197105;118295065;118387390;118635911;118819517;118855815;119003189;119068908;119205070; 119562017; 119618062; 120038989; 120156645; 120199152; 120450992; 120730768; 120915573; 121008536; 121057131; 121559687; 121656387; 122255360; 122316076; 122386740; 122543361	gain	3.57	ACOX3 acyl-Coenzyme A o... [GeneID: 510065 ]	ADD1 adducin 1 (alpha) [GeneID: 507193 ]	AFAP1 actin filament as... [GeneID: 534032 ]	CCDC96 coiled-coil domai... [GeneID: 100125235 ]	CNO cappuccino homolo... [GeneID: 518544 ]	CPZ carboxypeptidase Z [GeneID: 537837 ]	CTBP1 C-terminal bindin... [GeneID: 513131 ]	DGKQ diacylglycerol ki... [GeneID: 518371 ]	DOK7 docking protein 7 [GeneID: 524590 ]	FGFR3 fibroblast growth... [GeneID: 281769 ]	FGFRL1 fibroblast growth... [GeneID: 532327 ]	GAK cyclin G associat... [GeneID: 511296 ]	GRK4 G protein-coupled... [GeneID: 512489 ]	GRPEL1 GrpE-like 1, mito... [GeneID: 515580 ]	HAUS3 HAUS augmin-like ... [GeneID: 789559 ]	IDUA iduronidase, alph... [GeneID: 511050	LETM1 leucine zipper-EF... [GeneID: 513324 ]	LOC100139648 similar to hepato... [GeneID: 100139648 ]	LOC100140563 similar to hetero... [GeneID: 100140563 ]	LOC510550 similar to Unchar... [GeneID: 510550 ]	LOC513470 similar to Putati... [GeneID: 513470 ]	LOC514704 similar to KIAA02... [GeneID: 514704 ]	LOC515581 similar to transc... [GeneID: 515581 ]	LOC534755 similar to rCG35995 [GeneID: 534755 ]	LOC614317 similar to RIKEN ... [GeneID: 614317 ]	LOC614978 similar to RIKEN ... [GeneID: 614978 ]	LOC615222 hypothetical prot... [GeneID: 615222 ]	LOC618227 similar to actin ... [GeneID: 618227 ]	LOC784025 similar to ferrit... [GeneID: 784025 ]	LOC785113 similar to homeo ... [GeneID: 785113 ]	LOC787660 similar to bleomy... [GeneID: 787660 ]	LOC789038 similar to dorsal... [GeneID: 789038 ]	LOC790334 similar to G prot... [GeneID: 790334 ]	LRPAP1 low density lipop... [GeneID: 504957 ]	MAEA macrophage erythr... [GeneID: 511956 ]	MFSD10 major facilitator... [GeneID: 507194 ]	MXD4 MAX dimerization ... [GeneID: 541116 ]	NOP14 NOP14 nucleolar p... [GeneID: 516995 ]	POLN polymerase (DNA d... [GeneID: 523362 ]	PSAPL1 prosaposin-like 1... [GeneID: 529295 ]	RGS12 regulator of G-pr... [GeneID: 505477 ]	RNF4 ring finger prote... [GeneID: 617018 ]	SH3BP2 SH3-domain bindin... [GeneID: 617344 ]	SLBP histone stem loop... [GeneID: 444868 ]	SLC26A1 solute carrier fa... [GeneID: 100140312 ]
171	7	786857	gain	12	GFPT2 glutamine-fructos... [GeneID: 530101 ]
172	7	2594916	gain	6	MGC166429 similar to obscur... [GeneID: 537193 ]
173	7	3957703;3996030;4053056;4072280;4093460	gain	3.2	TMEM161A transmembrane pro... [GeneID: 618720 ]	NCAN neurocan [GeneID: 523701 ]	MEF2B myocyte enhancer ... [GeneID: 506188 ]	RFXANK regulatory factor... [GeneID: 100125917 ]	NR2C2AP nuclear receptor ... [GeneID: 508684 ]	SLC25A42 solute carrier fa... [GeneID: 504608 ]
174	7	4650135-5033417	Loss	3.01887	Bae et al., 2010
175	7	6727846;6771762;6998894;7127291;7153567	gain	3	CHERP calcium homeostas... [GeneID: 525110 ]	TMEM38A transmembrane pro... [GeneID: 532775 ]	MGC128199 hypothetical prot... [GeneID: 613429 ]	CALR3 calreticulin 3 [GeneID: 508555 ]	LOC508648 hypothetical LOC5... [GeneID: 508648 ]	SLC35E1 solute carrier fa... [GeneID: 533774 ]	MED26 mediator complex ... [GeneID: 506331 ]	EPS15L1 epidermal growth ... [GeneID: 506374	NWD1 NACHT and WD repe... [GeneID: 537999 ]	RPL12 ribosomal protein... [GeneID: 786929 ]	LOC786988 similar to 60S ri... [GeneID: 786988 ]
176	7	7857000-7942406	Loss	5.55556	Liu et al., 2010
177	7	8110306	gain	29	LOC788042 similar to olfact... [GeneID: 788042 ]
178	7	11983472	gain	10	ZNF317 zinc finger prote... [GeneID: 506859 ]
179	7	13510712	loss	36.3	ATG4D ATG4 autophagy re... [GeneID: 615657 ]
180	7	15945408;16256469	loss	6.6	VAV1 vav 1 guanine nuc... [GeneID: 617345 ]	EMR1 egf-like module c... [GeneID: 508459 ]	EMR4P similar to EMR4 [GeneID: 518134 ]
181	7	17790273;17929919	gain	4	PLIN3 perilipin 3 [GeneID: 767984 ]	ARRDC5 arrestin domain c... [GeneID: 617727 ]	UHRF1 ubiquitin-like wi... [GeneID: 530411 ]	FEM1A fem-1 homolog a (... [GeneID: 516550 ]	TICAM1 toll-like recepto... [GeneID: 510427 ]
182	7	19825490	gain	3	GNG7 guanine nucleotid... [GeneID: 618399 ]
183	7	22202097-22212534	Loss	30	Fadista et al., 2010
184	7	22541352	loss	4.2	LOC789648 similar to PR dom... [GeneID: 789648 ]
185	7	25364751-25369999	Loss	40	Fadista et al., 2010
186	7	27087086	loss	2.4	none
187	7	31178693;31395645;31424930	gain	4	LOC521901 similar to 60S ac... [GeneID: 521901 ]
188	7	39798437-39822450	Loss	30	Fadista et al., 2010
189	7	40661999-40779971	Loss	20	Fadista et al., 2010
190	7	40664183;40692411;41117963	loss	4.2	LOC100138262 similar to olfact... [GeneID: 100138262 ]	LOC513715 similar to olfact... [GeneID: 513715 ]	LOC100141193 similar to Olfact... [GeneID: 100141193 ]	LOC100140531 similar to olfact... [GeneID: 100140531 ]	LOC614090 similar to olfact... [GeneID: 614090 ]	LOC508760 similar to Olfact... [GeneID: 508760 ]	LOC100139412 similar to Olfact... [GeneID: 100139412 ]	LOC616651 similar to olfact... [GeneID: 616651 ]	LOC788041 similar to Olfact... [GeneID: 788041 ]	LOC788011 similar to olfact... [GeneID: 788011 ]	LOC788002 similar to olfact... [GeneID: 788002 ]	LOC787963 similar to Olfact... [GeneID: 787963 ]	LOC787946 similar to Olfact... [GeneID: 787946 ]	LOC787932 similar to olfact... [GeneID: 787932 ]	LOC787898 similar to olfact... [GeneID: 787898 ]	LOC787867 similar to olfact... [GeneID: 787867 ]	LOC787850 similar to olfact... [GeneID: 787850 ]	LOC787816 similar to olfact... [GeneID: 787816 ]	LOC100138740 similar to Olfact... [GeneID: 100138740 ]
191	7	40872948-40893999	Loss	25	Fadista et al., 2010
192	7	41312904;41353073;41428235	gain	4.6	LOC510877 similar to Olfact... [GeneID: 510877 ]	LOC100137816 similar to Olfact... [GeneID: 100137816 ]	LOC788190 similar to Olfact... [GeneID: 788190 ]	LOC511141 similar to olfact... [GeneID: 511141 ]
193	7	41743658	loss	3.7	LOC524160 similar to olfact... [GeneID: 524160 ]
194	7	43085895;43204244	gain	3.5	FSTL4 follistatin-like 4 [GeneID: 540809 ]
195	7	49784944-49797429	Loss	30	Fadista et al., 2010
196	7	52939587;53109080	gain	3	FGF1 fibroblast growth... [GeneID: 281160 ]
197	7	63295602-63302773	Loss	20	Fadista et al., 2010
198	7	63300589	loss	5.1	NMUR2 neuromedin U rece... [GeneID: 507439 ]
199	7	63798056-63818000	Loss	15	Fadista et al., 2010
200	7	65680403-65688631	Gain	35	Fadista et al., 2010
201	7	67686516-67738270	Gain	12.2222	Liu et al., 2010
202	7	74284604	gain	10	LOC785789 similar to Hyalur... [GeneID: 785789 ]
203	7	74958175	loss	3.6	none
204	7	75787075	gain	3	none
205	7	76922064-77415000	Loss	11.1111	Liu et al., 2010
206	7	83397046;83597027	gain	3	LOC510390 similar to Vacuol... [GeneID: 510390 ]
207	7	86554883	loss	5.2	ENSBTAG00000042571 SNORA22
208	7	104780200	loss	5.4	none
209	7	104959580-104971497	Loss	15	Fadista et al., 2010
210	7	110953656;110977901;111098877;111124241;111290801;111312256	gain	4.3	MAN2A1 mannosidase, alph... [GeneID: 521539 ]
211	7	111225951	loss	3.5	MAN2A1 mannosidase, alph... [GeneID: 521539 ]
212	8	4966616;5025695;5056570;5084377	gain	3.75	GALNTL6 UDP-N-acetyl-alph... [GeneID: 615819 ]
213	8	7924331-7939414	Gain	30	Fadista et al., 2010
214	8	12717168-12774565	Loss	10	Liu et al., 2010
215	8	12717899-12782899	Gain	40	Fadista et al., 2010
216	8	13243543-13315122	Loss	30	Fadista et al., 2010
217	8	13303342	loss	11.8	none
218	8	19017813;19059863	gain	3.5	TUSC1 tumor suppressor ... [GeneID: 539580 ]
219	8	21977294;22033384	loss	5.1	none
220	8	24481750-24698700	Loss	20	Fadista et al., 2010
221	8	28249029;28279426;28315958	gain	3	SH3GL2 SH3-domain GRB2-l... [GeneID: 512450 ]
222	8	30826953	loss	6.8	TTC39B tetratricopeptide... [GeneID: 508428 ]
223	8	34049607	gain	9	LOC782336 similar to chromo... [GeneID: 782336 ]
224	8	34383809;34519838;34578841;34664799;34694186	loss	5.5	none
225	8	51265382-51268398	Gain	15	Fadista et al., 2010
226	8	51334361	loss	4.5	TMC1 transmembrane cha... [GeneID: 538406 ]
227	8	54487060	gain	3	PCSK5 proprotein conver... [GeneID: 528098 ]
228	8	57408605;57431746	gain	4	ENSBTAG00000043622 U6 snRNA
229	8	62680794-62947428	Loss	35	Fadista et al., 2010
230	8	68339458-68345191	Gain	15	Fadista et al., 2010
231	8	71747374-71762134	Loss	20	Fadista et al., 2010
232	8	73260000-73918191	Both	4.44444	Liu et al., 2010
233	8	92785738	gain	3	ENSBTAG00000039073 5S rRNA
234	8	93802093	gain	3	SHC3 SHC (Src homology... [GeneID: 512696 ]
235	8	97601765	gain	3	CYLC2 cylicin, basic pr... [GeneID: 281738 ]
236	8	108811299-108898862	Loss	20	Fadista et al., 2010
237	8	108813293-108909000	Gain	7.77778	Liu et al., 2010
238	8	110114253;110374472	gain	4	ENSBTAG00000043387 U6 snRNA
239	9	3681331	loss	8.5	none
240	9	4613988;5160584;5214443	gain	3.7	LOC100139320 similar to jerky ... [GeneID: 100139320 ]
241	9	7150942-7154349	Loss	20	Fadista et al., 2010
242	9	14668895	loss	7	TMEM30A transmembrane pro... [GeneID: 505797 ]
243	9	24700523	loss	16.3	LOC100140348 hypothetical prot... [GeneID: 100140348 ]
244	9	28724342;28759224;28891411	gain	3.3	TRDN triadin [GeneID: 534061 ]	LOC781754 similar to ubiqui... [GeneID: 781754 ]
245	9	33261216	gain	4	MAN1A1 mannosidase, alph... [GeneID: 530027 ]
246	9	44095821	gain	5	SEC63 SEC63 homolog (S.... [GeneID: 541040 ]
247	9	48721581;48903380	gain	6.5	ENSBTAG00000043068 SNORA2
248	9	55054594	gain	4	LOC532916 similar to CG1480... [GeneID: 532916 ]
249	9	56005620	gain	3	FUT9 fucosyltransferas... [GeneID: 282853 ]
250	9	70588882-70604740	Gain	30	Fadista et al., 2010
251	9	78854531	gain	14	ECT2L epithelial cell t... [GeneID: 100141063 ]
252	9	84317887	gain	3	SF3B5 splicing factor 3... [GeneID: 574400 ]
253	9	90171000-90490021	Both	32.2222	Liu et al., 2010
254	9	91982544	gain	3	LOC787062 similar to chromo... [GeneID: 787062 ]
255	9	96633999-96645999	Loss	25	Fadista et al., 2010
256	9	100972165;101057553	gain	3.5	PARK2 Parkinson disease... [GeneID: 530858 ]
257	9	101723746	gain	3	PARK2 Parkinson disease... [GeneID: 530858 ]
258	9	105856089;106201789;106253037;106277984;106325554;106621285	gain	4.3	LOC787318 similar to dapper... [GeneID: 787318 ]	LOC524034 similar to T-comp... [GeneID: 524034 ]	TTLL2 tubulin tyrosine ... [GeneID: 519714 ]	LOC100139700 hypothetical prot... [GeneID: 100139700 ]	UNC93A unc-93 homolog A ... [GeneID: 613535 ]	KIF25 similar to kinesi... [GeneID: 616884 ]	FRMD1 FERM domain conta... [GeneID: 616869 ]	MLLT4 myeloid/lymphoid ... [GeneID: 504856 ]
259	9	107196421;107286657;107419844	gain	3.3	WDR27 WD repeat domain 27 [GeneID: 788957 ]
260	10	4581374-4586095	Loss	15	Fadista et al., 2010
261	10	7531427	gain	3	F2R coagulation facto... [GeneID: 526585 ]
262	10	8251945	gain	3	WDR41 WD repeat domain 41 [GeneID: 514919 ]
263	10	13050001-13056364	Loss	15	Fadista et al., 2010
264	10	16933749-16940399	Loss	15	Fadista et al., 2010
265	10	21208728	gain	3	GMPR2 guanosine monopho... [GeneID: 515837 ]
266	10	23295000-24556895	Both	34.4444	Liu et al., 2010
267	10	32453850	loss	4	MEIS2 Meis homeobox 2 [GeneID: 539573 ]
268	10	33075957	loss	17.7	TMCO5A transmembrane and... [GeneID: 617536 ]
269	10	35963086-35965884	Loss	25	Fadista et al., 2010
270	10	38743725-38747312	Loss	15	Fadista et al., 2010
271	10	41464349-41481000	Loss	30	Fadista et al., 2010
272	10	47316259	loss	11.4	LACTB lactamase, beta [GeneID: 614196 ]	TPM1 tropomyosin 1 (al... [GeneID: 281544 ]
273	10	52602469	loss	75.9	AQP9 aquaporin 9 [GeneID: 516762 ]
274	10	56497454;56525118;56557411	gain	4	UNC13C unc-13 homolog C ... [GeneID: 100139946 ]
275	10	61308736	loss	6.4	AQP9 aquaporin 9 [GeneID: 516762 ]
276	10	78490364;79035950;79078632	gain	3	ZBTB25 zinc finger and B... [GeneID: 538889 ]	LOC100141235 similar to Chromo... [GeneID: 100141235 ]	MTHFD1 methylenetetrahyd... [GeneID: 534382 ]	ZBTB1 zinc finger and B... [GeneID: 526903 ]	HSPA2 heat shock 70kDa ... [GeneID: 281827 ]	AKAP5 A kinase (PRKA) a... [GeneID: 281612 ]	SYNE2 spectrin repeat c... [GeneID: 540504 ]	ESR2 estrogen receptor... [GeneID: 281146 ]
277	10	89419289-89435721	Loss	20	Fadista et al., 2010
278	10	90756777-90887327	Loss	2.64151	Bae et al., 2010
279	10	90848159	gain	3	LOC613845 similar to chromo... [GeneID: 613845 ]
280	10	91607550;91754981;91803114	gain	4	LOC100140505 similar to Cell d... [GeneID: 100140505 ]	ADCK1 aarF domain conta... [GeneID: 533372 ]
281	10	95135645-95139994	Gain	45	Fadista et al., 2010
282	10	105213236	gain	5	TTC7B tetratricopeptide... [GeneID: 616909 ]
283	11	481492-489999	Loss	15	Fadista et al., 2010
284	11	4318705	loss	5.3	C11H2ORF64 chromosome 2 open... [GeneID: 614794 ]
285	11	6553190	loss	5.8	LOC509109 similar to mitoge... [GeneID: 509109 ]
286	11	9019906	loss	9.3	POU3F3 POU class 3 homeo... [GeneID: 526152 ]
287	11	19267867	loss	7.8	LOC100140559 similar to cytoch... [GeneID: 100140559 ]
288	11	23286507	loss	5	THUMPD2 THUMP domain cont... [GeneID: 509460 ]
289	11	36318645	gain	3	none
290	11	37800794-37829999	Loss	25	Fadista et al., 2010
291	11	41551046-41603422	Gain	30	Fadista et al., 2010
292	11	50949027-51017993	Loss	3.33333	Liu et al., 2010
293	11	51798975;51834114	gain	4.5	TMSB10 thymosin beta 10 [GeneID: 282385 ]
294	11	53616722;53659772	gain	4	none
295	11	59805647-59837299	Gain	20	Fadista et al., 2010
296	11	60064244;60128947;60185404	gain	3.3	LRRTM4 leucine rich repe... [GeneID: 521137 ]
297	11	91854946	loss	29.6	none
298	11	95815319	gain	3	TTLL11 tubulin tyrosine ... [GeneID: 613902 ]
299	11	96563679-96723000	Loss	26.6667	Liu et al., 2010
300	11	96912242-96927765	Gain	20	Fadista et al., 2010
301	11	101977786;102083540;102251686;102586750;102682889	gain	4	FAM102A early estrogen-in... [GeneID: 615907 ]	SLC27A4 solute carrier fa... [GeneID: 514427 ]	ENG endoglin [GeneID: 615844 ]	TTC16 tetratricopeptide... [GeneID: 531619	NAIF1 nuclear apoptosis... [GeneID: 510689 ]	CIZ1 CDKN1A interactin... [GeneID: 531522 ]	SLC25A25 solute carrier fa... [GeneID: 527786 ]	CDK9 cyclin-dependent ... [GeneID: 520580 ]	TOR2A torsin family 2, ... [GeneID: 534311 ]	DPM2 dolichyl-phosphat... [GeneID: 523737 ]	PIP5KL1 phosphatidylinosi... [GeneID: 523736 ]	FPGS folylpolyglutamat... [GeneID: 505809 ]	LCN2 lipocalin 2 [GeneID: 526639 ]	CERCAM cerebral endothel... [GeneID: 516122 ]	PTRH1 peptidyl-tRNA hyd... [GeneID: 505680 ]	URM1 ubiquitin related... [GeneID: 515890 ]	SH2D3C SH2 domain contai... [GeneID: 515820 ]	GOLGA2 golgin A2 [GeneID: 508805 ]	DNM1 dynamin 1 [GeneID: 508794 ]	TRUB2 TruB pseudouridin... [GeneID: 511988 ]
302	11	105096730;105234481;105275185;105336818;105630828;105667351;105880208;106007656	gain	3.8	C9ORF59 chromosome 9 open... [GeneID: 506709 ]	RAPGEF1 Rap guanine nucle... [GeneID: 520454 ]	PPAPDC3 phosphatidic acid... [GeneID: 768245 ]	POMT1 protein-O-mannosy... [GeneID: 617609 ]	UCK1 uridine-cytidine ... [GeneID: 519697 ]	BAT2L1 HLA-B associated ... [GeneID: 505073 ]	LOC788335 similar to NG5 pr... [GeneID: 788335 ]	LOC784457 similar to NG5 pr... [GeneID: 784457 ]	MED27 mediator complex ... [GeneID: 525389 ]	NUP214 nucleoporin 214kDa [GeneID: 784219 ]
303	11	106458411	loss	20.5	DDX31 DEAD (Asp-Glu-Ala... [GeneID: 507640 ]
304	11	106573153	gain	4	LOC615606 similar to Putati... [GeneID: 615606 ]
305	11	107216562;107237845;107470736;107594126	gain	3	NACC2 NACC family membe... [GeneID: 528023 ]	CAMSAP1 calmodulin regula... [GeneID: 506553 ]	UBAC1 UBA domain contai... [GeneID: 613652 ]	SOHLH1 spermatogenesis a... [GeneID: 526069 ]	KCNT1 potassium channel... [GeneID: 529468 ]	LOC784805 hypothetical LOC7... [GeneID: 784805 ]	LHX3 LIM homeobox 3 [GeneID: 539213 ]
306	11	108365497;108552769;108691218;108843585;108870045;108966376	gain	3.6	LOC615192 hypothetical LOC6... [GeneID: 615192 ]	SARDH sarcosine dehydro... [GeneID: 614603 ]	LOC537387 similar to collag... [GeneID: 537387 ]	ADAMTSL2 ADAMTS-like 2 [GeneID: 526780 ]	LOC515718 vav 2 protein [GeneID: 515718 ]	DBH dopamine beta-hyd... [GeneID: 280758 ]	BRD3 bromodomain conta... [GeneID: 525051 ]
307	11	109101259-109497448	Loss	3.39623	Bae et al., 2010
308	11	109555307;109575386;109607718;109678351;109746308;109805157;109959239;110015338;110067996	gain	3.3	OLFM1 olfactomedin 1 [GeneID: 507002 ]	WDR85 WD repeat domain 85 [GeneID: 506522 ]	MRPL41 mitochondrial rib... [GeneID: 506521 ]	ARRDC1 arrestin domain c... [GeneID: 786098 ]	ZMYND19 zinc finger, MYND... [GeneID: 616678 ]	LOC616610 similar to Patati... [GeneID: 616610 ]	EHMT1 euchromatic histo... [GeneID: 528606 ]
309	12	2413819-2418450	Loss	15	Fadista et al., 2010
310	12	7739105	loss	2.8	none
311	12	10549085;10571069	gain	4.5	LOC524159 similar to F11C1.5a [GeneID: 524159 ]
312	12	23763308	loss	11.1	TRPC4 transient recepto... [GeneID: 282102 ]
313	12	44384352	loss	5.7	KLHL1 kelch-like 1 (Dro... [GeneID: 614976 ]
314	12	46252711-46265275	Loss	15	Fadista et al., 2010
315	12	53463488	loss	3.9	SLAIN1 SLAIN motif famil... [GeneID: 538956 ]	EDNRB endothelin recept... [GeneID: 281750 ]
316	12	55477572-55484743	Loss	40	Fadista et al., 2010
317	12	58499787;58609734;58681250;58705244;58725453	gain	4.6	SLAIN1 SLAIN motif famil... [GeneID: 538956 ]	PIBF1 progesterone immu... [GeneID: 524913 ]	SLITRK1 SLIT and NTRK-lik... [GeneID: 615880 ]	LOC615784 hypothetical LOC6... [GeneID: 615784 ]	BORA aurora borealis [GeneID: 514162 ]	LOC783228 similar to riboso... [GeneID: 783228 ]	TBC1D4 TBC1 domain famil... [GeneID: 534649 ]	MYCBP2 MYC binding prote... [GeneID: 534496 ]	LOC100140709 similar to Palmit... [GeneID: 100140709 ]	UCHL3 ubiquitin carboxy... [GeneID: 520170 ]	LOC614575 similar to histon... [GeneID: 614575 ]	KLF12 Kruppel-like fact... [GeneID: 100140477 ]
318	12	62425924	loss	3.9	LOC616944 similar to nucleo... [GeneID: 616944 ]
319	12	63943883	loss	16.5	none
320	12	65888473-65934045	Loss	20	Fadista et al., 2010
321	12	69068505-69228899	Gain	20	Fadista et al., 2010
322	12	69093979-69197543	Loss	3.33333	Liu et al., 2010
323	12	69363000-69465000	Gain	4.44444	Liu et al., 2010
324	12	69385512;69506929;69834276;69967432	loss	21.8	LOC531645 similar to ATP-bi... [GeneID: 531645 ]	LOC784305 similar to ATP-bi... [GeneID: 784305 ]
325	12	69761628-70515700	Both	42.2222	Liu et al., 2010
326	12	69808110	gain	13	LOC531645 similar to ATP-bi... [GeneID: 531645 ]
327	12	73511471-73517653	Gain	25	Fadista et al., 2010
328	12	74749956	loss	10.3	PCCA propionyl Coenzym... [GeneID: 614302 ]
329	12	78035294-78043001	Loss	30	Fadista et al., 2010
330	12	83700705	gain	4	ARHGEF7 Rho guanine nucle... [GeneID: 524352 ]	C12H13orf16 chromosome 13 ope... [GeneID: 617473 ]
331	13	3362020;3674686	loss	12.75	LOC100140657 similar to RNA po... [GeneID: 100140657 ]	SNAP25 synaptosomal-asso... [GeneID: 540853 ]	MKKS McKusick-Kaufman ... [GeneID: 614288 ]
332	13	9449887;9492030	gain	3.5	MACROD2 MACRO domain cont... [GeneID: 100125389 ]
333	13	13497785	gain	3	none
334	13	14756425	loss	2.7	TAF3 TAF3 RNA polymera... [GeneID: 506674 ]
335	13	20842651	loss	17.7	PLXDC2 plexin domain con... [GeneID: 515731 ]
336	13	26412951	loss	19.3	FZD8 frizzled homolog ... [GeneID: 616913 ]
337	13	27081526	loss	4.9	none
338	13	45869844;45979883;46009591	gain	3	LOC788075 similar to riboso... [GeneID: 788075 ]
339	13	50630670	gain	5	none
340	13	54025360-54071458	Loss	5.55556	Liu et al., 2010
341	13	54700988-55222116	Loss	6.03774	Bae et al., 2010
342	13	55716109	gain	3	OSBPL2 oxysterol binding... [GeneID: 505328 ]	HRH3 histamine recepto... [GeneID: 615267 ]
343	13	56901891;57012398;57266040;57301479	gain	3.7	LOC538877 similar to Unchar... [GeneID: 538877 ]	ATP5E ATP synthase, H+ ... [GeneID: 338088 ]	LOC782266 similar to Rpl17 ... [GeneID: 782266 ]	PPP1R3D protein phosphata... [GeneID: 782160 ]	CDH26 cadherin 26 [GeneID: 617096 ]
344	13	59713816;59986439;60281028;60775959;60865239	gain	3.2	GCNT7 glucosaminyl (N-a... [GeneID: 100138125 ]	CSTF1 cleavage stimulat... [GeneID: 507051 ]	C13H20ORF43 chromosome 20 ope... [GeneID: 513536 ]	LOC786289 similar to signal... [GeneID: 786289 ]	SIRPB2 signal-regulatory... [GeneID: 786236 ]	FKBP1A FK506 binding pro... [GeneID: 614795 ]	C13H20ORF108 chromosome 20 ope... [GeneID: 516545 ]	LOC782631 similar to 60S ri... [GeneID: 782631 ]	PSMF1 proteasome (proso... [GeneID: 617807 ]	CASS4 Cas scaffolding p... [GeneID: 512832 ]	SDCBP2 similar to syndec... [GeneID: 617742 ]	SIRPD signal-regulatory... [GeneID: 526613 ]	NSFL1C NSFL1 (p97) cofac... [GeneID: 526612 ]	BMP7 bone morphogeneti... [GeneID: 540595 ]	RAD21L1 RAD21-like 1 (S. ... [GeneID: 512408 ]	LOC505405 similar to melano... [GeneID: 505405 ]
345	13	63364584-63404690	Gain	15	Fadista et al., 2010
346	13	63366840-63400994	Both	12.2222	Liu et al., 2010
347	13	80370147	loss	3.8	NFATC2 nuclear factor of... [GeneID: 530401 ]
348	13	82329392	loss	3.7	ZNF217 zinc finger prote... [GeneID: 507766 ]
349	14	281533	gain	4	VPS28 vacuolar protein ... [GeneID: 618785 ]
350	14	835054;856889;894252;1131952;1307998;1371933;1546591;1913108	gain	6.4	LOC618421 similar to v-maf ... [GeneID: 618421 ]	LOC790017 similar to zinc f... [GeneID: 790017 ]	LOC790067 similar to RIKEN ... [GeneID: 790067 ]	LYPD2 LY6/PLAUR domain ... [GeneID: 790087 ]	GRINA glutamate recepto... [GeneID: 510225 ]	SLURP1 secreted LY6/PLAU... [GeneID: 618706 ]	LY6D lymphocyte antige... [GeneID: 618714 ]	LY6H lymphocyte antige... [GeneID: 618749 ]	LOC506831 similar to mCG141688 [GeneID: 506831 ]	GSDMD gasdermin D [GeneID: 513939 ]	LOC100138046 coiled-coil domai... [GeneID: 100138046 ]	JRK jerky homolog (mo... [GeneID: 517625 ]	LY6E lymphocyte antige... [GeneID: 510977 ]	PARP10 poly (ADP-ribose)... [GeneID: 510991 ]	LOC524974 similar to Prion-... [GeneID: 524974 ]
351	14	4736994	gain	3	none
352	14	5752615	gain	5	KHDRBS3 KH domain contain... [GeneID: 615095 ]
353	14	11771541;11963066	gain	3	ENSBTAG00000037897 miRNA
354	14	12877707-13359578	Both	43.3333	Liu et al., 2010
355	14	15237348-15241600	Loss	15	Fadista et al., 2010
356	14	25933375	gain	3	CA8 carbonic anhydras... [GeneID: 515918 ]	LOC513181 similar to Eukary... [GeneID: 513181 ]
357	14	28733250	loss	3.7	none
358	14	38857606	gain	3	C14H8ORF70 chromosome 8 open... [GeneID: 516900 ]
359	14	39767800-39777481	Loss	15	Fadista et al., 2010
360	14	42604046	loss	7.5	TNFRSF11B tumor necrosis fa... [GeneID: 523822 ]
361	14	44767223-44813120	Gain	30	Fadista et al., 2010
362	14	48343497	loss	4.9	CSMD3 CUB and Sushi mul... [GeneID: 100125936 ]
363	14	51398556	gain	4.9	ENSBTAG00000042375 U6 snRNA
364	14	55672477	loss	4.7	OXR1 oxidation resista... [GeneID: 539092 ]
365	14	72474492	gain	5	OSGIN2 oxidative stress ... [GeneID: 539073 ]
366	14	75680140-75885954	Loss	30	Fadista et al., 2010
367	14	75704071;75749270;75848911	loss	7.9	CA2 carbonic anhydras... [GeneID: 280740 ]
368	14	77031021	loss	2.8	LOC781012 similar to RALY R... [GeneID: 781012 ]
369	15	1836732-2039483	Loss	13.2075	Bae et al., 2010
370	15	1993277	loss	6.3	CASP1 caspase 1, apopto... [GeneID: 514214 ]
371	15	5842130	loss	4.9	TRPC6 transient recepto... [GeneID: 407151 ]
372	15	6496329-6651000	Loss	20	Liu et al., 2010
373	15	6506000-6646955	Gain	25	Fadista et al., 2010
374	15	8610630;8729327	gain	4	none
375	15	10179839	loss	24.5	LOC529492 similar to TRM5 t... [GeneID: 529492 ]
376	15	15642174	loss	15.9	ELMOD1 ELMO/CED-12 domai... [GeneID: 768233 ]
377	15	15807201-16142000	Loss	15	Fadista et al., 2010
378	15	15825000-16125000	Loss	3.33333	Liu et al., 2010
379	15	28974824	gain	3	PVRL1 poliovirus recept... [GeneID: 533492 ]
380	15	29875067-29881308	Gain	15	Fadista et al., 2010
381	15	38941999-38998000	Loss	15	Fadista et al., 2010
382	15	41766530	loss	5	SBF2 SET binding factor 2 [GeneID: 510498 ]
383	15	42240467	gain	7	IPO7 importin 7 [GeneID: 513707 ]
384	15	44987111-45300000	Gain	8.88889	Liu et al., 2010
385	15	46317999-46465999	Loss	20	Fadista et al., 2010
386	15	46321010	loss	6.2	LOC616261 similar to olfact... [GeneID: 616261 ]
387	15	46323510-46755000	Loss	5.55556	Liu et al., 2010
388	15	48082000-48469999	Loss	30	Fadista et al., 2010
389	15	48981219	gain	3	LOC782875 similar to olfact... [GeneID: 782875 ]
390	15	49564154-49687277	Loss	35	Fadista et al., 2010
391	15	50901999-51025999	Gain	40	Fadista et al., 2010
392	15	50913000-51021250	Both	18.8889	Liu et al., 2010
393	15	53388593	gain	4	KCNE3 potassium voltage... [GeneID: 527762 ]
394	15	56601999-56613999	Loss	35	Fadista et al., 2010
395	15	64349073	gain	3	CAPRIN1 cell cycle associ... [GeneID: 535571 ]
396	15	67012142	loss	6.4	RAG1 recombination act... [GeneID: 506302 ]
397	15	78009958	loss	26.5	AGBL2 ATP/GTP binding p... [GeneID: 504739 ]
398	15	78764622;78797822	loss	6.8	LOC615605 similar to olfact... [GeneID: 615605 ]	LOC531097 similar to olfact... [GeneID: 531097 ]
399	15	79557444-80205079	Loss	7.77778	Liu et al., 2010
400	15	79629777-80202411	Loss	20	Fadista et al., 2010
401	15	80393781-80402099	Loss	20	Fadista et al., 2010
402	15	82809000-83078466	Gain	12.2222	Liu et al., 2010
403	15	83259000-83468937	Both	14.4444	Liu et al., 2010
404	16	1035558	gain	4	PLEKHA6 pleckstrin homolo... [GeneID: 532773 ]
405	16	3921999-4061999	Gain	20	Fadista et al., 2010
406	16	4000311-4230000	Gain	5.55556	Liu et al., 2010
407	16	8306734	loss	9.1	none
408	16	9042653;9120259;9348350	gain	4.3	ENSBTAG00000043874 U2 snRNA
409	16	10507340	loss	17.8	LOC789615 similar to Willia... [GeneID: 789615 ]
410	16	14267596	loss	3.4	FAM5C family with seque... [GeneID: 531710 ]
411	16	20309588	gain	5	SPATA17 spermatogenesis a... [GeneID: 618365 ]
412	16	25788703	loss	6	SRP9 signal recognitio... [GeneID: 527129 ]
413	16	31002630	loss	25.2	SDCCAG8 serologically def... [GeneID: 616342 ]
414	16	34554754	loss	4.4	SLC19A2 solute carrier fa... [GeneID: 532860 ]
415	16	47648555;48162994;48190349;48401486	gain	3.2	MORN1 MORN repeat conta... [GeneID: 617176 ]	GNB1 guanine nucleotid... [GeneID: 281201 ]	GABRD gamma-aminobutyri... [GeneID: 508711 ]	LOC617386 similar to hCG164... [GeneID: 617386 ]	TMEM88B transmembrane pro... [GeneID: 767837 ]	LOC617412 similar to calmod... [GeneID: 617412 ]	TMEM52 transmembrane pro... [GeneID: 617403 ]	LOC617545 similar to hCG19301 [GeneID: 617545 ]	VWA1 von Willebrand fa... [GeneID: 505917 ]	PEX10 peroxisomal bioge... [GeneID: 614539 ]	SKI v-ski sarcoma vir... [GeneID: 506127 ]	SSU72 SSU72 RNA polymer... [GeneID: 614837 ]	NADK NAD kinase [GeneID: 513419 ]	MMP23B matrix metallopep... [GeneID: 527590 ]	LOC527591 similar to solute... [GeneID: 527591 ]	MIB2 mindbomb homolog ... [GeneID: 538270 ]	PRKCZ protein kinase C,... [GeneID: 286877 ]
416	16	48992728	gain	6	SPEN spen homolog, tra... [GeneID: 513692 ]
417	16	53427749-53432185	Loss	25	Fadista et al., 2010
418	16	54246495	loss	42.2	TNR tenascin R (restr... [GeneID: 526409 ]
419	16	72638969;72697012;72837962	gain	4.3	none
420	17	3276846-3283500	Gain	30	Fadista et al., 2010
421	17	15002419-15372017	Both	8.30189	Bae et al., 2010
422	17	24499559-24727631	Gain	3.01887	Bae et al., 2010
423	17	24663485;24727632	gain	3.5	LOC783956 similar to BCL2-l... [GeneID: 783956 ]
424	17	27082971;27301431	gain	4	PCDH10 protocadherin 10 [GeneID: 531875 ]
425	17	28816785;28894975	gain	4.5	none
426	17	34417940	loss	4.1	FAT4 FAT tumor suppres... [GeneID: 781683 ]
427	17	41456594-41466701	Loss	30	Fadista et al., 2010
428	17	48084645-48093999	Gain	20	Fadista et al., 2010
429	17	66561114	gain	3	ANKRD13A ankyrin repeat do... [GeneID: 511883 ]
430	17	67057925	loss	8.7	MYO1H myosin IH [GeneID: 525975 ]
431	17	69494502	loss	17.1	MYO18B myosin XVIIIB [GeneID: 540437 ]
432	17	72047148;72074043;72324382	gain	3.3	NIPSNAP1 nipsnap homolog 1... [GeneID: 614972 ]	AP1B1 adaptor-related p... [GeneID: 506192 ]	NF2 neurofibromin 2 (... [GeneID: 540479 ]	THOC5 THO complex 5 [GeneID: 533001 ]	NEFH neurofilament, he... [GeneID: 528842 ]	LOC784201 similar to nipsna... [GeneID: 784201 ]
433	17	74025000-74115000	Loss	3.33333	Liu et al., 2010
434	17	74238123-74413301	Gain	40	Liu et al., 2010
435	17	74239621;74690293;74935207;75113126;75490899;75654318;75816710;75981351	gain	7.1	DDT D-dopachrome taut... [GeneID: 615999 ]	SLC2A11 solute carrier fa... [GeneID: 615920 ]	YPEL1 yippee-like 1 (Dr... [GeneID: 521410 ]	SDF2L1 stromal cell-deri... [GeneID: 517962 ]	GGT5 gamma-glutamyltra... [GeneID: 787326 ]	CHCHD10 coiled-coil-helix... [GeneID: 615846 ]	ZNF70 zinc finger prote... [GeneID: 538878 ]	VPREB3 pre-B lymphocyte 3 [GeneID: 615795 ]	LOC615716 similar to immuno... [GeneID: 615716 ]	YDJC YdjC homolog (bac... [GeneID: 538763 ]	GSTT1 glutathione S-tra... [GeneID: 517724 ]	SMPD4 sphingomyelin pho... [GeneID: 507207 ]	SCARF2 scavenger recepto... [GeneID: 528108 ]	SUHW2 suppressor of hai... [GeneID: 517697 ]	GGT1 gamma-glutamyltra... [GeneID: 615582 ]	TUBA3E tubulin, alpha 3e [GeneID: 534900 ]	SUSD2 sushi domain cont... [GeneID: 510458 ]	DGCR14 DiGeorge syndrome... [GeneID: 513758 ]	LZTR1 leucine-zipper-li... [GeneID: 506776 ]	LOC531152 sodium/glucose co... [GeneID: 531152 ]
436	17	74299700-74372444	Gain	20	Fadista et al., 2010
437	17	75099098-75216600	Gain	25	Fadista et al., 2010
438	17	75520590-76487768	Loss	9.0566	Bae et al., 2010
439	18	4241149	gain	6	WWOX WW domain contain... [GeneID: 618792 ]
440	18	7815619;7852797;7892116	gain	4.6	MPHOSPH6 M-phase phosphopr... [GeneID: 512508 ]	HSD17B2 hydroxysteroid (1... [GeneID: 515710 ]
441	18	10398490-10604602	Loss	3.39623	Bae et al., 2010
442	18	11038104;11092457	gain	3	LOC787361 similar to DNA re... [GeneID: 787361 ]	IRF8 interferon regula... [GeneID: 614909 ]	LOC613483 similar to MGC176... [GeneID: 613483 ]
443	18	12582699-12663557	Loss	15	Fadista et al., 2010
444	18	12619020	gain	3	CA5A carbonic anhydras... [GeneID: 515359 ]
445	18	14957820-14969280	Loss	15	Fadista et al., 2010
446	18	15914961;15971296	gain	3.5	LOC789724 similar to ATP-bi... [GeneID: 789724 ]	ABCC11 ATP-binding casse... [GeneID: 522437 ]
447	18	16578673;16677463	gain	4	none
448	18	18033494	loss	12.8	NKD1 naked cuticle hom... [GeneID: 618586 ]
449	18	22828141	gain	5	IRX5 iroquois homeobox 5 [GeneID: 532896 ]
450	18	26543375	gain	3	LOC781183 similar to peptid... [GeneID: 781183 ]
451	18	27658231;27723285;27833935;27980095;28018550	gain	5.4	none
452	18	34913495;34934948	loss	7.45	ZFP90 zinc finger prote... [GeneID: 100139934 ]
453	18	38732006	gain	3	ZNF23 zinc finger prote... [GeneID: 781790 ]
454	18	39493899	gain	3	C18H19orf12 chromosome 19 ope... [GeneID: 533209 ]
455	18	40362734	loss	10.1	ZNF536 zinc finger prote... [GeneID: 520269 ]
456	18	41760794;41886659;41907693	loss	16.7	LOC617301 similar to UDP-gl... [GeneID: 617301 ]
457	18	42787282	loss	2.5	SLC7A9 solute carrier fa... [GeneID: 508174 ]
458	18	48593919-48725107	Loss	3.39623	Bae et al., 2010
459	18	50301000-50553518	Loss	3.33333	Liu et al., 2010
460	18	50971023;51041634	gain	3	ATP1A3 ATPase, Na+/K+ tr... [GeneID: 282598 ]	GRIK5 glutamate recepto... [GeneID: 537698 ]	RABAC1 Rab acceptor 1 (p... [GeneID: 512653 ]
461	18	51135000-51193880	Gain	21.1111	Liu et al., 2010
462	18	51143299-51171900	Loss	15	Fadista et al., 2010
463	18	57092062-57270472	Gain	54.4444	Liu et al., 2010
464	18	57130111-57267654	Loss	30	Fadista et al., 2010
465	18	61095493;61142078	loss	6.6	NLRP12 NLR family, pyrin... [GeneID: 522018 ]
466	18	61376379-61498031	Gain	5.55556	Liu et al., 2010
467	18	61518601-61570402	Loss	25	Fadista et al., 2010
468	18	61579699-61879654	Gain	35	Fadista et al., 2010
469	18	61638721-61893000	Both	22.2222	Liu et al., 2010
470	18	63405000-63513000	Both	6.66667	Liu et al., 2010
471	18	63420096-63505915	Loss	20	Fadista et al., 2010
472	19	1478099-1505030	Loss	20	Fadista et al., 2010
473	19	10863762	loss	2.8	TBX4 T-box 4 [GeneID: 508750 ]
474	19	12442436-12611334	Gain	3.77358	Bae et al., 2010
475	19	12551499	loss	3.9	LOC507271 similar to riboso... [GeneID: 507271 ]	LHX1 LIM homeobox 1 [GeneID: 616699 ]
476	19	13745253-13755300	Gain	20	Fadista et al., 2010
477	19	14888154-14891100	Gain	20	Fadista et al., 2010
478	19	16182981	loss	13.2	ACCN1 amiloride-sensiti... [GeneID: 617930 ]
479	19	17466912	loss	3.7	MYO1D myosin ID [GeneID: 522967 ]
480	19	19484285-19489953	Gain	25	Fadista et al., 2010
481	19	20833622	gain	15	CORO6 coronin 6 [GeneID: 614661 ]
482	19	22027435	gain	3	NXN nucleoredoxin [GeneID: 531367 ]
483	19	24048242;24072980	gain	15.5	LOC520835 similar to cOR1P2 olfact... [GeneID: 520835 ]
484	19	35666624;35690367;35723058;36148026	gain	5	RASD1 RAS, dexamethason... [GeneID: 507449 ]	PEMT phosphatidylethan... [GeneID: 360197 ]	TNFRSF13B tumor necrosis fa... [GeneID: 617948 ]	MPRIP myosin phosphatas... [GeneID: 533979 ]	FLCN folliculin [GeneID: 526652 ]	PLD6 phospholipase D f... [GeneID: 526651 ]	NT5M 5',3'-nucleotidas... [GeneID: 616992 ]	RAI1 retinoic acid ind... [GeneID: 528972 ]	COPS3 COP9 constitutive... [GeneID: 507932 ]	SREBF1 sterol regulatory... [GeneID: 539361 ]
485	19	42622825-42629521	Gain	15	Fadista et al., 2010
486	19	44678613-44733430	Gain	30	Fadista et al., 2010
487	19	46157261	gain	3	DCAKD dephospho-CoA kin... [GeneID: 508778 ]
488	19	48366536	gain	3	EFCAB3 EF-hand calcium b... [GeneID: 524320 ]
489	19	51324738;51392891;51612961	gain	4	FN3KRP fructosamine 3 ki... [GeneID: 615868 ]	C19H17orf62 chromosome 17 ope... [GeneID: 618343 ]	NARF nuclear prelamin ... [GeneID: 618340 ]	RAB40B RAB40B, member RA... [GeneID: 534237 ]	WDR45L WDR45-like [GeneID: 506232 ]	LOC100140202 hypothetical prot... [GeneID: 100140202 ]	TBCD tubulin folding c... [GeneID: 281515 ]	LOC617463 similar to PNG pr... [GeneID: 617463 ]	HRSP12 heat-responsive p... [GeneID: 781685 ]	FN3K fructosamine 3 ki... [GeneID: 539709 ]	FOXK2 forkhead box K2 [GeneID: 532359 ]	ZNF750 zinc finger prote... [GeneID: 535628 ]
490	19	52364734;52414584;52647017;52695896;53020578;53130853	gain	3.5	LOC783611 similar to Fancon... [GeneID: 783611 ]	SLC25A10 solute carrier fa... [GeneID: 506858 ]	PCYT2 phosphate cytidyl... [GeneID: 510274 ]	LOC783023 similar to protea... [GeneID: 783023 ]	THOC4 THO complex 4 [GeneID: 537706 ]	BAHCC1 BAH domain and co... [GeneID: 786025 ]	STRA13 stimulated by ret... [GeneID: 618018 ]	SLC38A10 solute carrier fa... [GeneID: 509536 ]	ARHGDIA Rho GDP dissociat... [GeneID: 338054 ]	MYADML2 myeloid-associate... [GeneID: 617922 ]	FSCN2 fascin homolog 2,... [GeneID: 337926 ]	PDE6G phosphodiesterase... [GeneID: 281977 ]	LOC617776 hypothetical LOC6... [GeneID: 617776 ]	TSPAN10 tetraspanin 10 [GeneID: 617766 ]	LOC526678 similar to riboso... [GeneID: 526678 ]	SIRT7 sirtuin (silent m... [GeneID: 505662 ]	ACTG1 actin, gamma 1 [GeneID: 404122 ]	LOC512391 hypothetical prot... [GeneID: 512391 ]	MGC154957 hypothetical LOC5... [GeneID: 512349 ]	P4HB prolyl 4-hydroxyl... [GeneID: 281373 ]
491	19	54265024;54763343;54802535;55047403;55081422;55446679;55477011	gain	3.85	PGS1 phosphatidylglyce... [GeneID: 535126 ]	LGALS3BP lectin, galactosi... [GeneID: 531137 ]	CBX2 chromobox homolog... [GeneID: 506628 ]	CYTH1 cytohesin 1 [GeneID: 100141038 ]	CBX8 chromobox homolog... [GeneID: 506458 ]	TIMP2 TIMP metallopepti... [GeneID: 282093 ]	SOCS3 suppressor of cyt... [GeneID: 282081 ]	ENGASE endo-beta-N-acety... [GeneID: 526608 ]	LOC505388 similar to Ectonu... [GeneID: 505388 ]	LOC100125412 hypothetical prot... [GeneID: 100125412 ]	HRNBP3 hexaribonucleotid... [GeneID: 511773 ]	LOC788092 similar to dynein... [GeneID: 788092 ]	USP36 ubiquitin specifi... [GeneID: 504581 ]	CANT1 calcium activated... [GeneID: 518086 ]
492	19	56545838	gain	12	MGAT5B mannosyl (alpha-1... [GeneID: 785213 ]
493	19	57387665;57667590;58011913;58093517;58330995	gain	4	FADS6 fatty acid desatu... [GeneID: 523867 ]	GALK1 galactokinase 1 [GeneID: 530855 ]	UNK unkempt homolog (... [GeneID: 510090 ]	SAP30BP SAP30 binding pro... [GeneID: 513544 ]	FDXR ferredoxin reductase [GeneID: 282604 ]	TRIM65 tripartite motif-... [GeneID: 618637 ]	USH1G Usher syndrome 1G... [GeneID: 531104 ]	TRIM47 tripartite motif-... [GeneID: 618638 ]	ATP5H ATP synthase, H+ ... [GeneID: 282710 ]	OTOP2 otopetrin 2 [GeneID: 527835 ]	ITGB4 integrin, beta 4 [GeneID: 506995 ]	ACOX1 acyl-Coenzyme A o... [GeneID: 513996 ]	FBF1 Fas (TNFRSF6) bin... [GeneID: 513998 ]	WBP2 WW domain binding... [GeneID: 507060 ]	LOC510634 hypothetical LOC5... [GeneID: 510634 ]	GRIN2C glutamate recepto... [GeneID: 535158 ]	LOC787187 similar to riboso... [GeneID: 787187 ]	GRB2 growth factor rec... [GeneID: 535298 ]	NAT9 N-acetyltransfera... [GeneID: 514377 ]
494	19	58563700-58634355	Gain	35	Fadista et al., 2010
495	20	1262422	gain	3	LOC510083 similar to dedica... [GeneID: 510083 ]
496	20	1712346	loss	12.5	CCDC99 coiled-coil domai... [GeneID: 515158 ]
497	20	29240614	gain	5	none
498	20	29837916	gain	5	PARP8 poly (ADP-ribose)... [GeneID: 511595 ]
499	20	31559229-31832019	Loss	5.66038	Bae et al., 2010
500	20	31619357-31622873	Loss	20	Fadista et al., 2010
501	20	32979502	loss	4.5	LOC614206 similar to histon... [GeneID: 614206 ]
502	20	37156460	loss	2.8	LOC100137852 similar to Coiled... [GeneID: 100137852 ]	DAB2 disabled homolog ... [GeneID: 509221 ]
503	20	39178989	loss	6.8	WDR70 WD repeat domain 70 [GeneID: 540724 ]
504	20	42049178-42066488	Loss	20	Fadista et al., 2010
505	20	43446100	gain	3	NPR3 natriuretic pepti... [GeneID: 281358 ]
506	20	44784279	loss	18.9	CDH6 cadherin 6, type ... [GeneID: 537946 ]
507	20	46603190-46767627	Both	3.39623	Bae et al., 2010
508	20	46727898	loss	3.4	none
509	20	49623191	loss	10	CDH9 cadherin 9, type ... [GeneID: 541188 ]
510	20	51402608;51436342;51801799;52263553;52314381	loss	4.32	CDH10 cadherin 10, type... [GeneID: 541259 ]	LOC786112 similar to riboso... [GeneID: 786112 ]	LOC100138662 similar to ATPase... [GeneID: 100138662 ]	LOC783643 similar to MGC128... [GeneID: 783643 ]
511	20	51402609-51459233	Both	3.01887	Bae et al., 2010
512	20	60162815-60173849	Loss	20	Fadista et al., 2010
513	20	65113475;65143317	gain	4	CTNND2 catenin (cadherin... [GeneID: 523661 ]
514	20	73874772;74214000;74269337;74327095	gain	4	LOC619163 similar to predic... [GeneID: 619163 ]	LOC100140522 hypothetical prot... [GeneID: 100140522 ]
515	20	74919446;74946013;75023692;75346433;75647037	gain	4	BRD9 bromodomain conta... [GeneID: 615865 ]	SLC12A7 solute carrier fa... [GeneID: 528038 ]	SLC6A18 solute carrier fa... [GeneID: 100141202 ]	TRIP13 thyroid hormone r... [GeneID: 506746 ]	SLC6A18 solute carrier fa... [GeneID: 527659 ]	CLPTM1L CLPTM1-like [GeneID: 506200 ]	NKD2 naked cuticle hom... [GeneID: 789390 ]	CEP72 centrosomal prote... [GeneID: 617312 ]	ZDHHC11 zinc finger, DHHC... [GeneID: 617224 ]	SLC9A3 solute carrier fa... [GeneID: 407112 ]	LPCAT1 lysophosphatidylc... [GeneID: 788450 ]	SLC6A3 solute carrier fa... [GeneID: 788410 ]	TPPP tubulin polymeriz... [GeneID: 280968 ]	TERT telomerase revers... [GeneID: 518884 ]
516	21	6762467	gain	3	IGF1R insulin-like grow... [GeneID: 281848 ]
517	21	7481332	loss	20.2	ARRDC4 arrestin domain c... [GeneID: 538517 ]
518	21	8364167;8390398	gain	3.5	none
519	21	11877644	loss	5.4	MCTP2 multiple C2 domai... [GeneID: 532150 ]
520	21	18504455	gain	4	NTRK3 neurotrophic tyro... [GeneID: 539126 ]
521	21	19269000-19417803	Loss	3.33333	Liu et al., 2010
522	21	19299932-19372337	Loss	25	Fadista et al., 2010
523	21	28508646	loss	6.7	none
524	21	34927780	gain	3	CTSG cathepsin G [GeneID: 509956 ]
525	21	42149079;42442832;42582881;42766668;42848350	gain	4.2	HEATR5A HEAT repeat conta... [GeneID: 507297 ]	AP4S1 adaptor-related p... [GeneID: 618267 ]	SCFD1 sec1 family domai... [GeneID: 100140328 ]	STRN3 striatin, calmodu... [GeneID: 516375 ]	LOC788888 similar to E3 ubi... [GeneID: 788888 ]	G2E3 G2/M-phase specif... [GeneID: 508575 ]	LOC536240 similar to HECT d... [GeneID: 536240 ]	COCH coagulation facto... [GeneID: 504316 ]
526	21	44803758-44806595	Loss	15	Fadista et al., 2010
527	21	52058342-52066341	Loss	20	Fadista et al., 2010
528	21	56619201	gain	3	CCDC88C coiled-coil domai... [GeneID: 515039 ]
529	21	58123389;58277280	gain	4	MGC137894 hypothetical prot... [GeneID: 768076 ]	LOC100139785 similar to modula... [GeneID: 100139785 ]	ITPK1 inositol 1,3,4-tr... [GeneID: 518488 ]
530	21	61100759-61114299	Loss	15	Fadista et al., 2010
531	21	62902162-62908945	Loss	15	Fadista et al., 2010
532	21	64745111	gain	5	CCDC85C coiled-coil domai... [GeneID: 617455 ]
533	21	68604000;68636089	gain	3	XRCC3 X-ray repair comp... [GeneID: 768244 ]	KLC1 kinesin light cha... [GeneID: 508999 ]
534	22	20058168;20093809	loss	5.25	GRM7 glutamate recepto... [GeneID: 535362 ]
535	22	25978662	loss	12.7	CNTN6 contactin 6 [GeneID: 533402 ]
536	22	27025999-27037978	Gain	15	Fadista et al., 2010
537	22	33910452-33914803	Gain	20	Fadista et al., 2010
538	22	43403430	gain	3	LOC534800 hypothetical LOC5... [GeneID: 534800 ]
539	22	49493684;49573892;49976874	gain	4.3	GLYCTK glycerate kinase [GeneID: 507949 ]	NISCH nischarin [GeneID: 515009 ]	ABHD14A abhydrolase domai... [GeneID: 515122 ]	DUSP7 dual specificity ... [GeneID: 785016 ]	STAB1 stabilin 1 [GeneID: 505543 ]	ACY1 aminoacylase 1 [GeneID: 768058 ]	ALAS1 aminolevulinate, ... [GeneID: 534286 ]	WDR51A WD repeat domain 51A [GeneID: 534489 ]	TLR9 toll-like receptor 9 [GeneID: 282602 ]	PPM1M protein phosphata... [GeneID: 510238 ]	GPR62 G protein-coupled... [GeneID: 615280 ]	ABHD14B abhydrolase domai... [GeneID: 615289 ]	PCBP4 poly(rC) binding ... [GeneID: 506889 ]	WDR82 WD repeat domain 82 [GeneID: 783336 ]	RPL29 ribosomal protein... [GeneID: 507270 ]	LOC507426 similar to poly (... [GeneID: 507426 ]
540	22	51074848;51329251	gain	3.5	SEMA3F sema domain, immu... [GeneID: 531141 ]	RBM5 RNA binding motif... [GeneID: 534216 ]	MON1A MON1 homolog A (y... [GeneID: 520286 ]	TRAIP TRAF interacting ... [GeneID: 529769 ]	CAMKV CaM kinase-like v... [GeneID: 525741 ]	MST1R macrophage stimul... [GeneID: 525504 ]	LOC616410 similar to Actin-87E [GeneID: 616410 ]	UBA7 ubiquitin-like mo... [GeneID: 497204 ]
541	22	52805999-52925155	Loss	25	Fadista et al., 2010
542	22	56303449;56326997;56347397;56584378	gain	4	LOC100137902 similar to transm... [GeneID: 100137902 ]	SLC6A1 solute carrier fa... [GeneID: 407118 ]
543	22	57804236;57827441;57851099;58055259	gain	4.5	RPL32 ribosomal protein... [GeneID: 615556 ]	CAND2 cullin-associated... [GeneID: 533826 ]	TMEM40 transmembrane pro... [GeneID: 505490 ]	IFT122 intraflagellar tr... [GeneID: 536731 ]	MBD4 methyl-CpG bindin... [GeneID: 511463 ]	LOC514973 similar to EF-han... [GeneID: 514973 ]
544	22	59114614;59147542;59181129;59208586;59492498;59752708;60264405;60375061	gain	3.37	NUP210 nucleoporin 210 [GeneID: 100125264 ]	FBLN2 fibulin 2 [GeneID: 511854 ]	TMEM43 transmembrane pro... [GeneID: 404066 ]	C22H3ORF19 chromosome 3 open... [GeneID: 512697 ]	WNT7A wingless-type MMT... [GeneID: 533782 ]	HDAC11 histone deacetyla... [GeneID: 519899 ]	GRIP2 glutamate recepto... [GeneID: 509537 ]	BOSTAUV1R437 vomeronasal 1 rec... [GeneID: 523521 ]	SLC6A6 solute carrier fa... [GeneID: 282366 ]	LSM3 LSM3 homolog, U6 ... [GeneID: 614759 ]	XPC xeroderma pigment... [GeneID: 524274 ]	CHCHD4 coiled-coil-helix... [GeneID: 513889 ]	LOC615603 similar to Unchar... [GeneID: 615603 ]
545	22	61085275;61304215;61559594;61802979	gain	3.5	ABTB1 ankyrin repeat an... [GeneID: 507417 ]	GATA2 GATA binding prot... [GeneID: 506809 ]	LOC783066 hypothetical LOC7... [GeneID: 783066 ]	KBTBD12 kelch repeat and ... [GeneID: 516527 ]	MGLL monoglyceride lipase [GeneID: 505290 ]	SEC61A1 Sec61 alpha 1 sub... [GeneID: 505064 ]	EEFSEC eukaryotic elonga... [GeneID: 532824 ]	DNAJB8 DnaJ (Hsp40) homo... [GeneID: 518674 ]	PODXL2 podocalyxin-like 2 [GeneID: 532521 ]	RUVBL1 RuvB-like 1 (E. c... [GeneID: 511475 ]	RPN1 ribophorin I [GeneID: 507939 ]
546	23	987401	gain	3	LOC540231 hypothetical LOC5... [GeneID: 540231 ]
547	23	3990020	gain	3	PRIM2 primase, DNA, pol... [GeneID: 514682 ]
548	23	5842922;6145522	loss	12.6	KHDRBS2 KH domain contain... [GeneID: 789972 ]
549	23	14634231	gain	3	MOCS1 molybdenum cofact... [GeneID: 281917 ]
550	23	15264549;15596936	gain	3	UNC5CL unc-5 homolog C (... [GeneID: 615134 ]
551	23	26073638-26355693	Loss	62.2222	Liu et al., 2010
552	23	26191128	loss	16.9	BOLA-DQA2 major histocompat... [GeneID: 282535 ]
553	23	26468805-26737999	Gain	20	Fadista et al., 2010
554	23	27744327-27891680	Loss	7.77778	Liu et al., 2010
555	23	27749656-27898455	Loss	25	Fadista et al., 2010
556	23	27771999	loss	5.4	CNTN3 contactin 3 (plas... [GeneID: 526697 ]
557	23	28552304-28637042	Loss	25	Fadista et al., 2010
558	23	28931875-29003041	Loss	35	Fadista et al., 2010
559	23	28971000-29026339	Loss	8.88889	Liu et al., 2010
560	23	29145000-29235000	Both	3.33333	Liu et al., 2010
561	23	29973999-30017999	Gain	30	Fadista et al., 2010
562	23	29987228	loss	11	LOC100137739 similar to olfact... [GeneID: 100137739 ]
563	23	41377001;41418276	gain	4.5	GMPR guanosine monopho... [GeneID: 533000 ]
564	23	42878366	gain	4	none
565	23	51358993;51399690	gain	3.5	SLC22A23 solute carrier fa... [GeneID: 614701 ]
566	24	5860127;5891335	loss	6.95	none
567	24	6823277-6906090	Loss	7.77778	Liu et al., 2010
568	24	7306076	gain	3	RTTN rotatin [GeneID: 615378 ]
569	24	19465999-19481533	Gain	30	Fadista et al., 2010
570	24	29693156	gain	3	CDH2 cadherin 2, type ... [GeneID: 281062 ]
571	24	48034893	loss	8.4	LOXHD1 lipoxygenase homo... [GeneID: 531873 ]
572	24	58736689	gain	3	WDR7 WD repeat domain 7 [GeneID: 536469 ]
573	24	59514519;59573315	gain	3	NEDD4L neural precursor ... [GeneID: 510003 ]
574	24	62604210;62694950	gain	3.5	CDH20 cadherin 20, type 2 [GeneID: 538924 ]
575	24	64469999-64731844	Loss	40	Fadista et al., 2010
576	24	64745901-64750138	Gain	15	Fadista et al., 2010
577	25	25857-454413	Gain	3.33333	Liu et al., 2010
578	25	563136;1006105;1497169;1583648;1616626;1640295;1661400;1820697	gain	5.25	GNG13 guanine nucleotid... [GeneID: 517006 ]	CHTF18 CTF18, chromosome... [GeneID: 517007 ]	CRAMP1L Crm, cramped-like... [GeneID: 520515 ]	PTX4 pentraxin 4, long [GeneID: 524063 ]	HN1L hematological and... [GeneID: 618512 ]	CCSMST1 protein CCSMST1 [GeneID: 618598 ]	MSLNL mesothelin-like [GeneID: 531296 ]	TEKT4 tektin 4 [GeneID: 510343 ]	SSTR5 somatostatin rece... [GeneID: 510344 ]	RHOT2 ras homolog gene ... [GeneID: 352959 ]	TMEM204 transmembrane pro... [GeneID: 615464 ]	LOC786948 similar to TPSB1 ... [GeneID: 786948 ]	LOC100137913 similar to sortin... [GeneID: 100137913 ]	RGS11 regulator of G-pr... [GeneID: 521040 ]	C1QTNF8 C1q and tumor nec... [GeneID: 524646 ]	LUC7L LUC7-like (S. cer... [GeneID: 535131 ]	LOC787289 similar to Hetero... [GeneID: 787289 ]	ITFG3 integrin alpha FG... [GeneID: 507493 ]
579	25	18116029-18121755	Loss	25	Fadista et al., 2010
580	25	27702430	gain	3	NFATC2IP nuclear factor of... [GeneID: 505998 ]
581	25	28825999-29061999	Gain	20	Fadista et al., 2010
582	25	29929536	gain	21	TPST1 tyrosylprotein su... [GeneID: 513004 ]
583	25	31854901;31925031;31957691;32054580	gain	4.25	AUTS2 autism susceptibi... [GeneID: 615936 ]
584	25	34852494;35047558;35212465;35322059	gain	3.25	LIMK1 LIM domain kinase 1 [GeneID: 535225 ]	CLIP2 CAP-GLY domain co... [GeneID: 506908 ]	GTF2I general transcrip... [GeneID: 534669 ]	RFC2 replication facto... [GeneID: 508652 ]	LAT2 linker for activa... [GeneID: 505016 ]	GTF2IRD1 GTF2I repeat doma... [GeneID: 507792 ]
585	25	39561967	gain	3	TECPR1 tectonin beta-pro... [GeneID: 789454 ]
586	25	40405403;40554123;40579424;40604548;40632956;40835214;40999193;41210504	gain	3	FSCN1 fascin homolog 1,... [GeneID: 507342 ]	LOC100138180 similar to hepati... [GeneID: 100138180 ]	RADIL Ras association a... [GeneID: 506708 ]	SLC29A4 solute carrier fa... [GeneID: 618620 ]	LOC618554 similar to olfact... [GeneID: 618554 ]	RNF216 ring finger prote... [GeneID: 534455 ]	PAPOLB poly(A) polymeras... [GeneID: 100140898 ]	FBXL18 F-box and leucine... [GeneID: 789838 ]	LOC789804 similar to zinc f... [GeneID: 789804 ]	TNRC18 trinucleotide rep... [GeneID: 526616 ]	WIPI2 WD repeat domain,... [GeneID: 512685 ]	KIAA0415 hypothetical prot... [GeneID: 512522 ]	ACTB actin, beta [GeneID: 280979 ]	MMD2 monocyte to macro... [GeneID: 525334 ]
587	25	41108924	loss	3.1	KIAA0415 hypothetical prot... [GeneID: 512522 ]
588	25	42072880	gain	5	CARD11 caspase recruitme... [GeneID: 515377 ]
589	25	42346692-42719563	Loss	3.39623	Bae et al., 2010
590	26	5071320;5101501	loss	3.7	PCDH15 protocadherin-rel... [GeneID: 100140108 ]
591	26	9230078	gain	3	SGMS1 sphingomyelin syn... [GeneID: 533538 ]
592	26	12514000-12534000	Loss	15	Fadista et al., 2010
593	26	38661474	gain	3	none
594	26	43019765-43045248	Gain	15	Fadista et al., 2010
595	26	44321378	gain	3	CPXM2 carboxypeptidase ... [GeneID: 534505 ]
596	26	45324604;45351672;45408674;45431633;45526493;45548936	gain	3	ZRANB1 zinc finger, RAN-... [GeneID: 523338 ]	CTBP2 C-terminal bindin... [GeneID: 281730 ]
597	26	51131184	gain	3	INPP5A inositol polyphos... [GeneID: 615232 ]
598	27	1811284;1997507	gain	5.5	CSMD1 CUB and Sushi mul... [GeneID: 526825 ]
599	27	5267449-5272348	Loss	30	Fadista et al., 2010
600	27	5412760	gain	7	MCPH1 microcephalin 1 [GeneID: 100125236 ]
601	27	6246785-6335838	Gain	6.66667	Liu et al., 2010
602	27	6298951	gain	12	LOC783151 similar to entero... [GeneID: 783151 ]
603	27	6543000-7366579	Both	15.5556	Liu et al., 2010
604	27	7141999-7368143	Loss	25	Fadista et al., 2010
605	27	7529999-7696551	Gain	15	Fadista et al., 2010
606	27	11535000-11603667	Loss	3.33333	Liu et al., 2010
607	27	16151675	gain	3	IRF2 interferon regula... [GeneID: 337916 ]
608	27	20986303-20993054	Gain	20	Fadista et al., 2010
609	27	25391156	gain	4	DLC1 deleted in liver ... [GeneID: 511433 ]
610	27	37323000-37395000	Loss	4.44444	Liu et al., 2010
611	27	40753761	gain	3	SH2D4A SH2 domain contai... [GeneID: 506242 ]
612	27	41403336-41417999	Gain	40	Fadista et al., 2010
613	27	42788071-42791071	Gain	15	Fadista et al., 2010
614	27	44072904	gain	3	none
615	28	2804131;2939358	gain	4.5	DISC1 disrupted in schi... [GeneID: 613555 ]
616	28	4635302	loss	16.9	KCNK1 potassium channel... [GeneID: 505563 ]
617	28	9281331	loss	4.7	ZP4 zona pellucida gl... [GeneID: 280965 ]
618	28	21747995-21771099	Loss	20	Fadista et al., 2010
619	28	23544794	loss	5.4	LOC785912 similar to MGC139... [GeneID: 785912 ]
620	28	25707523;25816818	gain	3.5	NPFFR1 neuropeptide FF r... [GeneID: 540577 ]	LRRC20 leucine rich repe... [GeneID: 521721 ]
621	28	43838398-43840663	Gain	40	Fadista et al., 2010
622	28	45023502-45037250	Loss	20	Fadista et al., 2010
623	29	2355264-2573057	Loss	22.2222	Liu et al., 2010
624	29	4094027	loss	7.9	none
625	29	5543215-5811455	Gain	30	Liu et al., 2010
626	29	8047871-8062747	Loss	20	Fadista et al., 2010
627	29	19656029	loss	3.5	PAK1 p21 protein (Cdc4... [GeneID: 533729 ]
628	29	22398513	gain	13	none
629	29	23413768-23420436	Loss	25	Fadista et al., 2010
630	29	24274111	loss	9.4	SLC17A6 solute carrier fa... [GeneID: 100125225 ]
631	29	28440099-28614326	Gain	25	Fadista et al., 2010
632	29	28635917	gain	19	LOC510984 similar to olfact... [GeneID: 510984 ]
633	29	30944761	gain	3	CDON Cdon homolog (mouse) [GeneID: 536011 ]
634	29	38349104-38541000	Gain	3.33333	Liu et al., 2010
635	29	38500353	gain	6	SNX19 sorting nexin 19 [GeneID: 504649 ]	ADAMTS15 ADAM metallopepti... [GeneID: 514927 ]
636	29	42161305	loss	41.4	FTH1 ferritin, heavy p... [GeneID: 281173 ]
637	29	44229299	gain	4	MACROD1 MACRO domain cont... [GeneID: 613568 ]
638	29	44918999;45391412;45568770	gain	4	COX8B cytochrome c oxid... [GeneID: 615757 ]	SLC25A45 solute carrier fa... [GeneID: 517425 ]	SPDYC speedy homolog C ... [GeneID: 513874 ]	FAU Finkel-Biskis-Rei... [GeneID: 282847 ]	NAALADL1 N-acetylated alph... [GeneID: 506692 ]	TM7SF2 transmembrane 7 s... [GeneID: 282384 ]	LOC513236 similar to tigger... [GeneID: 513236 ]	DPF2 D4, zinc and doub... [GeneID: 513235 ]	LOC789510 similar to EH-dom... [GeneID: 789510 ]	PPP2R5B protein phosphata... [GeneID: 505915 ]	CAPN1 calpain 1, (mu/I)... [GeneID: 281661 ]	GPHA2 glycoprotein horm... [GeneID: 617578 ]	SLC22A20 solute carrier fa... [GeneID: 526596 ]	ATG2A ATG2 autophagy re... [GeneID: 529808 ]	LOC788530 rCG48429-like [GeneID: 788530 ]	LOC788447 hypothetical LOC7... [GeneID: 788447 ]	ZFPL1 zinc finger prote... [GeneID: 613442 ]	BATF2 basic leucine zip... [GeneID: 522469 ]	FRMD8 FERM domain conta... [GeneID: 515469 ]	CDCA5 cell division cyc... [GeneID: 613318 ]
639	29	46367544	gain	4	MRPL11 mitochondrial rib... [GeneID: 515990 ]
640	29	47525062;47834222	gain	3	TCIRG1 T-cell, immune re... [GeneID: 513684 ]	LRP5 low density lipop... [GeneID: 534450 ]	SAPS3 SAPS domain famil... [GeneID: 515218 ]	ALDH3B1 aldehyde dehydrog... [GeneID: 511469 ]	CHKA choline kinase alpha [GeneID: 514865 ]	NDUFS8 NADH dehydrogenas... [GeneID: 287027 ]
641	29	50032867	gain	5	LOC528168 similar to Actin,... [GeneID: 528168 ]
642	29	50782044	gain	3	KCNQ1 potassium voltage... [GeneID: 784876 ]
[truncated: 11 more columns]
