# Supplementary material for: Analysis of copy loss and gain variations in Holstein cattle autosomes using BeadChip SNPs
Source: BMC Genomics. 2010 Nov 29;11:673. doi: 10.1186/1471-2164-11-673 (PMC3091787; doi:10.1186/1471-2164-11-673)
Supplement: Additional file 4 — Gene ontology categories in Holstein CNV. Spread sheet in Excel format. [file 1471-2164-11-673-S4.XLS]

## Sheet: Pathways
Pathways	NCBI: H. sapiens genes (REF)	CNV gene #	expected	+/-	P value
Wnt signaling pathway	348	26	10.8	+	0.00878
Unclassified	22436	665	696.08	-	0.0959
Alzheimer disease-presenilin pathway	143	12	4.44	+	0.344
Cadherin signaling pathway	168	13	5.21	+	0.459
Metabotropic glutamate receptor group III pathway	82	8	2.54	+	0.768
Alzheimer disease-amyloid secretase pathway	77	3	2.39	+	1
Alpha adrenergic receptor signaling pathway	29	2	0.9	+	1
Adrenaline and noradrenaline biosynthesis	30	4	0.93	+	1
Xanthine and guanine salvage pathway	7	0	0.22	-	1
Vitamin B6 metabolism	5	1	0.16	+	1
Valine biosynthesis	3	0	0.09	-	1
Tyrosine biosynthesis	4	0	0.12	-	1
Triacylglycerol metabolism	1	0	0.03	-	1
Threonine biosynthesis	2	0	0.06	-	1
Thiamine metabolism	2	0	0.06	-	1
Synaptic_vesicle_trafficking	47	2	1.46	+	1
GABA-B_receptor_II_signaling	42	1	1.3	-	1
Endogenous_cannabinoid_signaling	28	1	0.87	+	1
Sulfate assimilation	2	0	0.06	-	1
Succinate to proprionate conversion	2	0	0.06	-	1
Serine glycine biosynthesis	5	0	0.16	-	1
Salvage pyrimidine ribonucleotides	18	2	0.56	+	1
Salvage pyrimidine deoxyribonucleotides	4	0	0.12	-	1
S adenosyl methionine biosynthesis	3	0	0.09	-	1
Pyruvate metabolism	14	0	0.43	-	1
Pyrimidine Metabolism	14	0	0.43	-	1
Pyridoxal phosphate salvage pathway	2	1	0.06	+	1
Bupropion_degradation	1	0	0.03	-	1
Anandamide_degradation	6	0	0.19	-	1
2-arachidonoylglycerol biosynthesis	7	0	0.22	-	1
Purine metabolism	8	0	0.25	-	1
Proline biosynthesis	4	0	0.12	-	1
Phenylethylamine degradation	10	0	0.31	-	1
Phenylalanine biosynthesis	3	0	0.09	-	1
Pentose phosphate pathway	15	0	0.47	-	1
p38 MAPK pathway	58	1	1.8	-	1
Opioid proopiomelanocortin pathway	35	3	1.09	+	1
Opioid prodynorphin pathway	34	3	1.05	+	1
Opioid proenkephalin pathway	34	3	1.05	+	1
Nicotine degradation	10	0	0.31	-	1
Enkephalin release	37	2	1.15	+	1
Dopamine receptor mediated signaling pathway	84	5	2.61	+	1
Angiotensin II-stimulated signaling through G proteins and beta-arrestin	53	3	1.64	+	1
PLP biosynthesis	2	0	0.06	-	1
Ornithine degradation	1	0	0.03	-	1
O-antigen biosynthesis	6	1	0.19	+	1
N-acetylglucosamine metabolism	9	1	0.28	+	1
Methylmalonyl pathway	4	1	0.12	+	1
Methylcitrate cycle	7	0	0.22	-	1
Methionine biosynthesis	1	0	0.03	-	1
Mannose metabolism	7	0	0.22	-	1
Lysine biosynthesis	2	0	0.06	-	1
Lipoate_biosynthesis	5	0	0.16	-	1
Ubiquitin proteasome pathway	89	4	2.76	+	1
Leucine biosynthesis	2	0	0.06	-	1
Isoleucine biosynthesis	3	0	0.09	-	1
Heme biosynthesis	16	0	0.5	-	1
Glutamine glutamate conversion	5	0	0.16	-	1
Fructose galactose metabolism	12	1	0.37	+	1
Formyltetrahydroformate biosynthesis	10	2	0.31	+	1
Folate biosynthesis	7	1	0.22	+	1
Flavin biosynthesis	1	0	0.03	-	1
De novo pyrmidine ribonucleotides biosythesis	20	0	0.62	-	1
p53 pathway	136	3	4.22	-	1
mRNA splicing	11	0	0.34	-	1
VEGF signaling pathway	80	2	2.48	-	1
Transcription regulation by bZIP transcription factor	86	1	2.67	-	1
Toll receptor signaling pathway	71	2	2.2	-	1
T cell activation	111	7	3.44	+	1
p53 pathway feedback loops 2	66	0	2.05	-	1
TGF-beta signaling pathway	154	5	4.78	+	1
p53 pathway by glucose deprivation	28	0	0.87	-	1
TCA cycle	18	0	0.56	-	1
Vitamin D metabolism and pathway	18	2	0.56	+	1
Plasminogen activating cascade	21	0	0.65	-	1
Vasopressin synthesis	13	0	0.4	-	1
Thyrotropin-releasing hormone receptor signaling pathway	61	4	1.89	+	1
Ras Pathway	91	3	2.82	+	1
De novo pyrimidine deoxyribonucleotide biosynthesis	21	1	0.65	+	1
P53 pathway feedback loops 1	8	0	0.25	-	1
De novo purine biosynthesis	39	1	1.21	-	1
Oxytocin receptor mediated signaling pathway	62	4	1.92	+	1
Cysteine biosynthesis	1	0	0.03	-	1
Coenzyme A biosynthesis	7	1	0.22	+	1
Cobalamin biosynthesis	1	0	0.03	-	1
Carnitine metabolism	2	0	0.06	-	1
Carnitine and CoA metabolism	2	0	0.06	-	1
Asparagine and aspartate biosynthesis	5	0	0.16	-	1
Parkinson disease	106	5	3.29	+	1
PI3 kinase pathway	121	2	3.75	-	1
PDGF signaling pathway	189	6	5.86	+	1
Oxidative stress response	69	1	2.14	-	1
Notch signaling pathway	51	3	1.58	+	1
Nicotinic acetylcholine receptor signaling pathway	91	3	2.82	+	1
Muscarinic acetylcholine receptor 2 and 4 signaling pathway	59	3	1.83	+	1
Muscarinic acetylcholine receptor 1 and 3 signaling pathway	62	6	1.92	+	1
Histamine synthesis	2	0	0.06	-	1
Metabotropic glutamate receptor group I pathway	44	5	1.37	+	1
Histamine H2 receptor mediated signaling pathway	29	2	0.9	+	1
Metabotropic glutamate receptor group II pathway	54	3	1.68	+	1
Histamine H1 receptor mediated signaling pathway	43	3	1.33	+	1
Gamma-aminobutyric acid synthesis	6	0	0.19	-	1
Ascorbate degradation	4	0	0.12	-	1
Arginine biosynthesis	7	0	0.22	-	1
Androgen/estrogene/progesterone biosynthesis	21	0	0.65	-	1
Cortocotropin releasing factor receptor signaling pathway	32	3	0.99	+	1
Aminobutyrate degradation	2	0	0.06	-	1
Allantoin degradation	2	0	0.06	-	1
Alanine biosynthesis	2	0	0.06	-	1
Adenine and hypoxanthine salvage pathway	10	0	0.31	-	1
Acetate utilization	14	0	0.43	-	1
ATP synthesis	4	0	0.12	-	1
JAK/STAT signaling pathway	23	0	0.71	-	1
Ionotropic glutamate receptor pathway	60	5	1.86	+	1
Interleukin signaling pathway	194	3	6.02	-	1
Interferon-gamma signaling pathway	35	1	1.09	-	1
Integrin signalling pathway	227	3	7.04	-	1
Beta3 adrenergic receptor signaling pathway	29	3	0.9	+	1
Insulin/IGF pathway-protein kinase B signaling cascade	94	2	2.92	-	1
Beta2 adrenergic receptor signaling pathway	49	3	1.52	+	1
Insulin/IGF pathway-mitogen activated protein kinase kinase/MAP kinase cascade	49	2	1.52	+	1
Beta1 adrenergic receptor signaling pathway	50	3	1.55	+	1
Inflammation mediated by chemokine and cytokine signaling pathway	315	12	9.77	+	1
5HT4 type receptor mediated signaling pathway	34	3	1.05	+	1
Hypoxia response via HIF activation	37	0	1.15	-	1
5HT3 type receptor mediated signaling pathway	18	1	0.56	+	1
5HT2 type receptor mediated signaling pathway	71	4	2.2	+	1
5HT1 type receptor mediated signaling pathway	48	3	1.49	+	1
5-Hydroxytryptamine degredation	17	2	0.53	+	1
5-Hydroxytryptamine biosynthesis	6	0	0.19	-	1
Huntington disease	172	6	5.34	+	1
Heterotrimeric G-protein signaling pathway-rod outer segment phototransduction	53	5	1.64	+	1
Heterotrimeric G-protein signaling pathway-Gq alpha and Go alpha mediated pathway	149	9	4.62	+	1
Heterotrimeric G-protein signaling pathway-Gi alpha and Gs alpha mediated pathway	179	10	5.55	+	1
Hedgehog signaling pathway	46	0	1.43	-	1
Glycolysis	27	1	0.84	+	1
General transcription regulation	70	1	2.17	-	1
General transcription by RNA polymerase I	26	0	0.81	-	1
FGF signaling pathway	148	6	4.59	+	1
FAS signaling pathway	36	2	1.12	+	1
Endothelin signaling pathway	98	2	3.04	-	1
EGF receptor signaling pathway	150	4	4.65	-	1
DNA replication	25	2	0.78	+	1
Cytoskeletal regulation by Rho GTPase	111	3	3.44	-	1
Circadian clock system	16	1	0.5	+	1
Cholesterol biosynthesis	11	0	0.34	-	1
Cell cycle	29	1	0.9	+	1
Blood coagulation	55	2	1.71	+	1
B cell activation	86	5	2.67	+	1
Axon guidance mediated by netrin	40	2	1.24	+	1
Axon guidance mediated by Slit/Robo	35	0	1.09	-	1
Axon guidance mediated by semaphorins	46	1	1.43	-	1
Apoptosis signaling pathway	131	5	4.06	+	1
Angiogenesis	229	10	7.1	+	1

## Sheet: Biological Process
Biological Process	NCBI: H. sapiens genes (REF)	CNV gene #	expected	+/-	P value
Chemosensory perception	207	37	6.42	+	8.75e-15
Biological process unclassified	11321	240	351.24	-	1.06e-14
Olfaction	198	36	6.14	+	1.88e-14
Sensory perception	506	48	15.7	+	7.16e-10
G-protein mediated signaling	834	66	25.87	+	2.1e-09
Cell surface receptor mediated signal transduction	1638	92	50.82	+	6.01e-06
Signal transduction	3406	156	105.67	+	1.26e-05
Transport	1306	63	40.52	+	0.014
Small molecule transport	134	13	4.16	+	0.0543
Developmental processes	2152	85	66.77	+	0.427
Other transport	61	7	1.89	+	0.482
Amino acid biosynthesis	46	6	1.43	+	0.504
Ligand-mediated signaling	421	4	13.06	-	0.671
Protein modification	1157	52	35.9	+	0.819
Cell structure	687	34	21.31	+	0.887
Other metabolism	559	26	17.34	+	0.913
Receptor protein serine/threonine kinase signaling pathway	40	3	1.24	+	1
Receptor protein tyrosine kinase signaling pathway	211	8	6.55	+	1
Non-vertebrate process	20	2	0.62	+	1
Cytokine and chemokine mediated signaling pathway	252	5	7.82	-	1
Glucose homeostasis	20	2	0.62	+	1
Antioxidation and free radical removal	38	1	1.18	-	1
Homeostasis	196	9	6.08	+	1
Oncogene	122	4	3.79	+	1
Tumor suppressor	102	1	3.16	-	1
Sulfur metabolism	93	5	2.89	+	1
Inhibition of apoptosis	128	9	3.97	+	1
Protein disulfide-isomerase reaction	17	1	0.53	+	1
Other phosphate metabolism	1	0	0.03	-	1
Protein ADP-ribosylation	10	1	0.31	+	1
Protein glycosylation	193	13	5.99	+	1
Protein acetylation	29	2	0.9	+	1
Protein methylation	10	0	0.31	-	1
Protein phosphorylation	660	22	20.48	+	1
Protein folding	186	7	5.77	+	1
Protein biosynthesis	591	14	18.34	-	1
Protein metabolism and modification	3040	111	94.32	+	1
RNA catabolism	65	0	2.02	-	1
Cytokine/chemokine mediated immunity	125	1	3.88	-	1
Apoptotic processes	18	0	0.56	-	1
Induction of apoptosis	165	4	5.12	-	1
Other nucleoside, nucleotide and nucleic acid metabolism	29	1	0.9	+	1
Sex determination	14	0	0.43	-	1
Nucleoside, nucleotide and nucleic acid transport	58	5	1.8	+	1
Heart development	51	1	1.58	-	1
Regulation of nucleoside, nucleotide metabolism	15	1	0.47	+	1
Muscle development	143	5	4.44	+	1
Metabolism of cyclic nucleotides	45	2	1.4	+	1
rRNA metabolism	66	1	2.05	-	1
tRNA metabolism	42	1	1.3	-	1
RNA localization	33	0	1.02	-	1
Reverse transcription	9	1	0.28	+	1
mRNA end-processing and stability	20	0	0.62	-	1
mRNA capping	3	0	0.09	-	1
Gut mesoderm development	14	0	0.43	-	1
Mesoderm development	551	22	17.09	+	1
Endoderm development	12	0	0.37	-	1
Ectoderm development	692	31	21.47	+	1
Segment specification	100	2	3.1	-	1
Anterior/posterior patterning	67	1	2.08	-	1
Determination of dorsal/ventral axis	16	0	0.5	-	1
mRNA polyadenylation	28	1	0.87	+	1
Embryogenesis	141	6	4.37	+	1
mRNA splicing	214	4	6.64	-	1
Pre-mRNA processing	291	6	9.03	-	1
Fertilization	41	2	1.27	+	1
Other mRNA transcription	21	1	0.65	+	1
mRNA transcription termination	10	0	0.31	-	1
mRNA transcription regulation	1459	45	45.27	-	1
mRNA transcription elongation	44	1	1.37	-	1
mRNA transcription initiation	73	2	2.26	-	1
General mRNA transcription activities	45	1	1.4	-	1
mRNA transcription	1914	65	59.38	+	1
Other apoptosis	14	1	0.43	+	1
DNA recombination	44	3	1.37	+	1
DNA degradation	12	0	0.37	-	1
Neurogenesis	587	29	18.21	+	1
DNA repair	169	7	5.24	+	1
DNA replication	155	6	4.81	+	1
Spermatogenesis and motility	129	5	4	+	1
DNA metabolism	360	14	11.17	+	1
Oogenesis	65	5	2.02	+	1
Pyrimidine metabolism	42	1	1.3	-	1
Meiosis	84	0	2.61	-	1
Purine metabolism	65	3	2.02	+	1
Gametogenesis	241	10	7.48	+	1
Nucleoside, nucleotide and nucleic acid metabolism	3343	109	103.72	+	1
Other lipid, fatty acid and steroid metabolism	25	2	0.78	+	1
Other sensory perception	15	1	0.47	+	1
Pain sensation	32	1	0.99	+	1
Cell proliferation and differentiation	1028	32	31.89	+	1
Angiogenesis	54	3	1.68	+	1
Lipid and fatty acid binding	27	0	0.84	-	1
Lipid and fatty acid transport	131	4	4.06	-	1
Regulation of lipid, fatty acid and steroid metabolism	27	4	0.84	+	1
Hearing	39	1	1.21	-	1
Vision	199	7	6.17	+	1
Cholesterol metabolism	68	2	2.11	-	1
Pheromone response	9	0	0.28	-	1
Acyl-CoA metabolism	22	0	0.68	-	1
Fatty acid desaturation	4	0	0.12	-	1
Taste	7	1	0.22	+	1
Fatty acid beta-oxidation	27	2	0.84	+	1
Fatty acid biosynthesis	14	1	0.43	+	1
Fatty acid metabolism	187	5	5.8	-	1
Detoxification	71	5	2.2	+	1
Lipid, fatty acid and steroid metabolism	770	26	23.89	+	1
Other amino acid metabolism	30	0	0.93	-	1
Miscellaneous	140	3	4.34	-	1
Amino acid catabolism	50	1	1.55	-	1
Apoptosis	531	21	16.47	+	1
Other blood circulation and gas exchange activity	18	0	0.56	-	1
Amino acid transport	47	2	1.46	+	1
Stress response	200	5	6.21	-	1
Amino acid metabolism regulation	2	0	0.06	-	1
Blood clotting	92	4	2.85	+	1
Amino acid metabolism	230	12	7.14	+	1
Other carbohydrate metabolism	56	4	1.74	+	1
Regulation of vasoconstriction, dilation	43	1	1.33	-	1
Monosaccharide metabolism	43	1	1.33	-	1
Muscle contraction	198	5	6.14	-	1
Disaccharide metabolism	5	0	0.16	-	1
Other neuronal activity	136	6	4.22	+	1
Action potential propagation	23	0	0.71	-	1
Neuromuscular synaptic transmission	23	0	0.71	-	1
Blood circulation and gas exchange	89	1	2.76	-	1
Other cell cycle process	9	1	0.28	+	1
Cell cycle control	418	15	12.97	+	1
Chromosome segregation	121	6	3.75	+	1
Cytokinesis	115	5	3.57	+	1
Cell cycle	1009	39	31.3	+	1
Other polysaccharide metabolism	142	7	4.41	+	1
Other developmental process	104	1	3.23	-	1
Tricarboxylic acid pathway	36	0	1.12	-	1
Skeletal development	123	5	3.82	+	1
Pentose-phosphate shunt	10	0	0.31	-	1
Nerve-nerve synaptic transmission	81	5	2.51	+	1
Lactation, mammary development	13	1	0.4	+	1
Gluconeogenesis	17	2	0.53	+	1
Neurotransmitter release	107	3	3.32	-	1
Glycolysis	46	1	1.43	-	1
Synaptic transmission	279	11	8.66	+	1
Carbohydrate transport	50	1	1.55	-	1
Neuronal activities	569	23	17.65	+	1
Regulation of carbohydrate metabolism	13	1	0.4	+	1
Carbohydrate metabolism	592	21	18.37	+	1
Other immune and defense	153	4	4.75	-	1
Natural killer cell mediated immunity	74	1	2.3	-	1
Interferon-mediated immunity	63	3	1.95	+	1
Macrophage-mediated immunity	140	5	4.34	+	1
Complement-mediated immunity	56	1	1.74	-	1
B-cell- and antibody-mediated immunity	97	7	3.01	+	1
MHCII-mediated immunity	34	2	1.05	+	1
MHCI-mediated immunity	22	0	0.68	-	1
T-cell mediated immunity	194	9	6.02	+	1
Immunity and defense	1318	49	40.89	+	1
Extracellular transport and import	89	8	2.76	+	1
Anion transport	90	3	2.79	+	1
Cation transport	482	21	14.95	+	1
Ion transport	616	25	19.11	+	1
Other protein targeting and localization	18	0	0.56	-	1
Asymmetric protein localization	20	0	0.62	-	1
Protein targeting	113	2	3.51	-	1
Protein targeting and localization	253	6	7.85	-	1
Steroid hormone metabolism	45	1	1.4	-	1
Other intracellular protein traffic	62	1	1.92	-	1
Glycogen metabolism	52	1	1.61	-	1
Other steroid metabolism	13	0	0.4	-	1
Mitochondrial transport	27	0	0.84	-	1
Bile acid metabolism	1	0	0.03	-	1
Steroid metabolism	183	5	5.68	-	1
Nuclear transport	135	3	4.19	-	1
Receptor mediated endocytosis	111	2	3.44	-	1
Other sulfur metabolism	17	2	0.53	+	1
Other carbon metabolism	82	5	2.54	+	1
Phosphate transport	17	1	0.53	+	1
Calcium ion homeostasis	38	2	1.18	+	1
Polyphosphate biosynthesis	3	1	0.09	+	1
Lipid metabolism	151	6	4.68	+	1
Regulation of phosphate metabolism	3	0	0.09	-	1
Polyphosphate catabolism	3	1	0.09	+	1
Phosphate metabolism	117	4	3.63	+	1
Other nitrogen metabolism	2	0	0.06	-	1
Nitric oxide biosynthesis	7	0	0.22	-	1
Nitrogen utilization	6	0	0.19	-	1
Nitrogen metabolism	21	0	0.65	-	1
Endocytosis	277	11	8.59	+	1
Constitutive exocytosis	11	0	0.34	-	1
Regulated exocytosis	48	0	1.49	-	1
Granulocyte-mediated immunity	64	2	1.99	+	1
Exocytosis	163	5	5.06	-	1
Cell motility	352	17	10.92	+	1
Intracellular protein traffic	1008	35	31.27	+	1
Cell adhesion	622	23	19.3	+	1
Cell structure and motility	1148	44	35.62	+	1
Other signal transduction	71	3	2.2	+	1
Hematopoiesis	75	2	2.33	-	1
Other oncogenesis	69	2	2.14	-	1
Steroid hormone-mediated signaling	52	1	1.61	-	1
Cell adhesion-mediated signaling	379	19	11.76	+	1
Mitosis	382	19	11.85	+	1
Other coenzyme and prosthetic group metabolism	9	2	0.28	+	1
Vitamin/cofactor transport	48	1	1.49	-	1
Oncogenesis	472	20	14.64	+	1
Lysosome transport	12	0	0.37	-	1
Porphyrin metabolism	15	1	0.47	+	1
Pterin metabolism	8	1	0.25	+	1
Vitamin catabolism	1	1	0.03	+	1
Vitamin biosynthesis	21	0	0.65	-	1
Vitamin metabolism	42	1	1.3	-	1
Coenzyme metabolism	61	1	1.89	-	1
Coenzyme and prosthetic group metabolism	174	7	5.4	+	1
Other pathways of electron transport	20	1	0.62	+	1
Other intracellular signaling cascade	225	11	6.98	+	1
NO mediated signal transduction	10	1	0.31	+	1
JAK-STAT cascade	85	2	2.64	-	1
Peroxisome transport	14	1	0.43	+	1
Pinocytosis	7	0	0.22	-	1
JNK cascade	61	2	1.89	+	1
Phagocytosis	39	1	1.21	-	1
NF-kappaB cascade	71	1	2.2	-	1
General vesicle transport	251	9	7.79	+	1
MAPKKK cascade	181	12	5.62	+	1
Extracellular matrix protein-mediated signaling	62	3	1.92	+	1
Cell communication	1213	42	37.63	+	1
Calcium mediated signaling	116	7	3.6	+	1
Chromatin packaging and remodeling	237	7	7.35	-	1
Intracellular signaling cascade	871	29	27.02	+	1
Phospholipid metabolism	151	8	4.68	+	1
Other receptor mediated signaling pathway	210	7	6.52	+	1
Sulfur redox metabolism	20	1	0.62	+	1
Other homeostasis activities	69	3	2.14	+	1
Ferredoxin metabolism	4	1	0.12	+	1
Oxidative phosphorylation	78	2	2.42	-	1
Growth factor homeostasis	7	0	0.22	-	1
Electron transport	252	6	7.82	-	1
Other protein metabolism	48	5	1.49	+	1
Amino acid activation	38	0	1.18	-	1
Translational regulation	88	3	2.73	+	1
Protein complex assembly	68	3	2.11	+	1
Proteolysis	960	33	29.78	+	1
Protein-lipid modification	21	0	0.65	-	1

## Sheet: Molecular Function
Molecular Function	NCBI: H. sapiens genes (REF)	CNV gene #	expected	+/-	P value
Molecular function unclassified	10934	232	339.23	-	7.18e-14
G-protein coupled receptor	571	50	17.72	+	2.18e-08
Receptor	1512	82	46.91	+	2.77e-05
Cell adhesion molecule	395	24	12.25	+	0.0511
Cadherin	111	11	3.44	+	0.14
Transporter	648	32	20.1	+	0.229
Transferase	884	40	27.43	+	0.37
KRAB box transcription factor	586	7	18.18	-	0.474
Hydrolase	736	33	22.83	+	0.719
Kinase	684	31	21.22	+	0.74
Nucleotidyltransferase	70	4	2.17	+	1
Double-stranded DNA binding protein	23	2	0.71	+	1
Transmembrane receptor regulatory/adaptor protein	65	3	2.02	+	1
Small GTPase	221	5	6.86	-	1
Other oxidoreductase	32	3	0.99	+	1
Other enzyme inhibitor	16	0	0.5	-	1
Large G-protein	47	3	1.46	+	1
Other enzyme activator	17	1	0.53	+	1
G-protein	288	9	8.94	+	1
Other enzyme regulator	72	1	2.23	-	1
Phosphatase modulator	51	4	1.58	+	1
Kinase inhibitor	43	1	1.33	-	1
Kinase modulator	175	3	5.43	-	1
Select regulatory molecule	1190	39	36.92	+	1
Other cytoskeletal proteins	40	0	1.24	-	1
Cytoskeletal protein	878	36	27.24	+	1
Other transfer/carrier protein	130	3	4.03	-	1
Hydroxylase	21	1	0.65	+	1
Oxidase	68	2	2.11	-	1
Reductase	184	6	5.71	+	1
ATP synthase	20	0	0.62	-	1
Dehydrogenase	225	10	6.98	+	1
Amino acid transporter	31	2	0.96	+	1
Peroxidase	27	0	0.84	-	1
Oxygenase	101	2	3.13	-	1
Other DNA-binding protein	331	6	10.27	-	1
Oxidoreductase	603	20	18.71	+	1
Other synthase/synthetase	7	1	0.22	+	1
Other ligase	146	10	4.53	+	1
Aminoacyl-tRNA synthetase	36	0	1.12	-	1
Ubiquitin-protein ligase	253	9	7.85	+	1
Mitochondrial carrier protein	66	4	2.05	+	1
Synthetase	96	1	2.98	-	1
Aspartic protease	27	0	0.84	-	1
Apolipoprotein	23	2	0.71	+	1
Tumor necrosis factor family member	6	0	0.19	-	1
Transfer/carrier protein	327	13	10.15	+	1
Other transporter	334	18	10.36	+	1
Carbohydrate transporter	34	2	1.05	+	1
ATP-binding cassette (ABC) transporter	46	5	1.43	+	1
Cation transporter	164	5	5.09	-	1
Synthase	103	4	3.2	+	1
Synthase and synthetase	213	6	6.61	-	1
Other phosphatase	82	3	2.54	+	1
Tumor necrosis factor receptor	14	0	0.43	-	1
Nucleotide phosphatase	26	2	0.81	+	1
TGF-beta receptor	9	1	0.28	+	1
Carbohydrate phosphatase	10	0	0.31	-	1
Other cell junction protein	36	3	1.12	+	1
Protein phosphatase	145	5	4.5	+	1
Cell junction protein	99	3	3.07	-	1
Phosphatase	263	10	8.16	+	1
Transcription cofactor	168	8	5.21	+	1
Other kinase	51	4	1.58	+	1
Amino acid kinase	1	0	0.03	-	1
Hydrogen transporter	46	1	1.43	-	1
Other chaperones	87	4	2.7	+	1
Nucleotide kinase	58	4	1.8	+	1
Intermediate filament binding protein	8	0	0.25	-	1
Chaperonin	23	2	0.71	+	1
Other membrane traffic protein	117	5	3.63	+	1
Chaperone	176	8	5.46	+	1
Membrane traffic regulatory protein	107	2	3.32	-	1
Other nucleic acid binding	41	1	1.27	-	1
Ribosomal protein	465	8	14.43	-	1
Translation release factor	9	0	0.28	-	1
Translation elongation factor	33	1	1.02	-	1
Translation initiation factor	61	0	1.89	-	1
Translation factor	108	1	3.35	-	1
Chromatin/chromatin-binding protein	163	8	5.06	+	1
Carbohydrate kinase	27	3	0.84	+	1
Protein kinase	529	17	16.41	+	1
SNARE protein	38	1	1.18	-	1
Vesicle coat protein	43	2	1.33	+	1
Membrane traffic protein	359	16	11.14	+	1
Other microtubule family cytoskeletal protein	8	0	0.25	-	1
Tubulin	30	3	0.93	+	1
Protease inhibitor	129	3	4	-	1
Microtubule family cytoskeletal protein	235	13	7.29	+	1
Guanyl-nucleotide exchange factor	138	7	4.28	+	1
Other actin family cytoskeletal protein	31	0	0.96	-	1
Ribonucleoprotein	96	2	2.98	-	1
G-protein modulator	405	16	12.57	+	1
Non-motor actin binding protein	165	6	5.12	+	1
mRNA splicing factor	104	1	3.23	-	1
Actin binding cytoskeletal protein	390	15	12.1	+	1
mRNA polyadenylation factor	16	1	0.5	+	1
Other cell adhesion molecule	116	3	3.6	-	1
mRNA processing factor	147	3	4.56	-	1
DNA polymerase processivity factor	4	0	0.12	-	1
Histone	86	1	2.67	-	1
Reverse transcriptase	7	1	0.22	+	1
Centromere DNA-binding protein	12	1	0.37	+	1
Damaged DNA-binding protein	27	2	0.84	+	1
CAM family adhesion molecule	72	3	2.23	+	1
CREB transcription factor	18	0	0.56	-	1
Intermediate filament	161	7	5	+	1
Non-motor microtubule binding protein	74	4	2.3	+	1
Actin and actin related protein	39	3	1.21	+	1
Replication origin binding protein	12	0	0.37	-	1
Primase	2	1	0.06	+	1
Other protease inhibitor	7	0	0.22	-	1
DNA topoisomerase	6	0	0.19	-	1
Serine protease inhibitor	76	1	2.36	-	1
DNA strand-pairing protein	6	1	0.19	+	1
Single-stranded DNA-binding protein	23	2	0.71	+	1
RNA methyltransferase	19	0	0.59	-	1
Other RNA-binding protein	192	10	5.96	+	1
DNA-directed RNA polymerase	42	0	1.3	-	1
Helicase	173	2	5.37	-	1
DNA methyltransferase	16	1	0.5	+	1
Cysteine protease inhibitor	21	1	0.65	+	1
Metalloprotease inhibitor	4	1	0.12	+	1
Membrane-bound signaling molecule	130	7	4.03	+	1
Other cytokine receptor	16	0	0.5	-	1
Cyclic nucleotide-gated ion channel	10	0	0.31	-	1
DNA helicase	76	1	2.36	-	1
DNA glycosylase	12	0	0.37	-	1
RNA helicase	83	1	2.58	-	1
DNA ligase	5	0	0.16	-	1
Protein kinase receptor	104	5	3.23	+	1
DNA photolyase	2	0	0.06	-	1
Immunoglobulin	11	1	0.34	+	1
Endodeoxyribonuclease	29	1	0.9	+	1
Exodeoxyribonuclease	15	1	0.47	+	1
Nuclease	189	7	5.86	+	1
DNA-directed DNA polymerase	23	2	0.71	+	1
Nucleic acid binding	2850	83	88.42	-	1
Phosphatase inhibitor	29	1	0.9	+	1
Phosphatase activator	1	0	0.03	-	1
Endoribonuclease	33	1	1.02	-	1
Exoribonuclease	35	0	1.09	-	1
Other cytokine	22	0	0.68	-	1
Interferon	19	0	0.59	-	1
Other transcription factor	349	10	10.83	-	1
Interleukin	34	0	1.05	-	1
Homeobox transcription factor	249	7	7.73	-	1
Microtubule binding motor protein	68	1	2.11	-	1
Actin binding motor protein	52	3	1.61	+	1
Storage protein	9	2	0.28	+	1
Structural protein	268	10	8.31	+	1
Transcription factor	2052	63	63.66	-	1
Miscellaneous function	866	36	26.87	+	1
Other ion channel	47	4	1.46	+	1
Voltage-gated potassium channel	91	4	2.82	+	1
Voltage-gated calcium channel	30	0	0.93	-	1
Voltage-gated sodium channel	17	0	0.53	-	1
Voltage-gated ion channel	145	4	4.5	-	1
Anion channel	30	0	0.93	-	1
Other viral protein	1	0	0.03	-	1
Viral coat protein	7	0	0.22	-	1
Viral protein	7	0	0.22	-	1
Extracellular matrix linker protein	23	0	0.71	-	1
Basal transcription factor	63	2	1.95	+	1
Basic helix-loop-helix transcription factor	103	4	3.2	+	1
HMG box transcription factor	36	0	1.12	-	1
Other zinc finger transcription factor	105	8	3.26	+	1
Zinc finger transcription factor	901	29	27.95	+	1
Other select calcium binding proteins	41	3	1.27	+	1
Select calcium binding protein	274	12	8.5	+	1
Ion channel	357	15	11.08	+	1
Other signaling molecule	259	13	8.04	+	1
Tight junction	32	0	0.99	-	1
Neurotrophic factor	7	0	0.22	-	1
Neuropeptide	22	0	0.68	-	1
Peptide hormone	102	0	3.16	-	1
Gap junction	19	0	0.59	-	1
Other extracellular matrix	37	1	1.15	-	1
Extracellular matrix glycoprotein	111	8	3.44	+	1
Annexin	71	5	2.2	+	1
Calmodulin related protein	157	7	4.87	+	1
Other proteases	50	3	1.55	+	1
Serine protease	189	5	5.86	-	1
Cysteine protease	125	7	3.88	+	1
Non-receptor tyrosine protein kinase	40	1	1.24	-	1
Non-receptor serine/threonine protein kinase	303	10	9.4	+	1
Other G-protein modulator	239	8	7.42	+	1
Growth factor	125	1	3.88	-	1
Kinase activator	62	1	1.92	-	1
Chemokine	54	2	1.68	+	1
Hsp 90 family chaperone	6	0	0.19	-	1
Extracellular matrix structural protein	87	2	2.7	-	1
Cytokine	97	1	3.01	-	1
Extracellular matrix	384	15	11.91	+	1
Signaling molecule	795	25	24.66	+	1
Other defense and immunity protein	73	2	2.26	-	1
Other receptor	231	10	7.17	+	1
Antibacterial response protein	38	1	1.18	-	1
Serine/threonine protein kinase receptor	25	0	0.78	-	1
Tyrosine protein kinase receptor	77	5	2.39	+	1
Major histocompatibility complex antigen	46	1	1.43	-	1
Complement component	51	1	1.58	-	1
Other ligand-gated ion channel	26	0	0.81	-	1
Defense/immunity protein	369	9	11.45	-	1
GABA receptor	20	1	0.62	+	1
Acetylcholine receptor	18	0	0.56	-	1
Ligase	468	19	14.52	+	1
Hsp 70 family chaperone	15	1	0.47	+	1
Other miscellaneous function protein	427	18	13.25	+	1
Glutamate receptor	20	3	0.62	+	1
Ligand-gated ion channel	94	4	2.92	+	1
Surfactant	11	0	0.34	-	1
Other isomerase	91	2	2.82	-	1
Myelin protein	12	0	0.37	-	1
Interferon receptor	4	0	0.12	-	1
Mutase	20	0	0.62	-	1
Interleukin receptor	40	0	1.24	-	1
Cytokine receptor	83	1	2.58	-	1
Epimerase/racemase	47	1	1.46	-	1
Isomerase	178	4	5.52	-	1
Immunoglobulin receptor family member	115	2	3.57	-	1
Other lyase	32	2	0.99	+	1
Nuclear hormone receptor	47	1	1.46	-	1
Guanylate cyclase	11	1	0.34	+	1
Adenylate cyclase	10	0	0.31	-	1
Cyclase	24	3	0.74	+	1
Decarboxylase	21	0	0.65	-	1
Hydratase	27	0	0.84	-	1
Dehydratase	38	2	1.18	+	1
Aldolase	5	0	0.16	-	1
Lyase	155	8	4.81	+	1
Other hydrolase	222	8	6.89	+	1
Phosphorylase	14	0	0.43	-	1
Metalloprotease	158	6	4.9	+	1
Protease	557	21	17.28	+	1
Galactosidase	16	0	0.5	-	1
Glucosidase	12	0	0.37	-	1
Glycosidase	51	4	1.58	+	1
Pyrophosphatase	5	0	0.16	-	1
Phosphodiesterase	39	2	1.21	+	1
Deaminase	23	1	0.71	+	1
Deacetylase	24	3	0.74	+	1
Amylase	11	0	0.34	-	1
Esterase	55	3	1.71	+	1
Phospholipase	54	2	1.68	+	1
Lipase	75	2	2.33	-	1
Other transferase	132	7	4.1	+	1
Acyltransferase	122	3	3.79	-	1
Transaminase	25	2	0.78	+	1
Glycosyltransferase	245	13	7.6	+	1
Acetyltransferase	84	3	2.61	+	1
Transaldolase	1	0	0.03	-	1
Transketolase	3	0	0.09	-	1
Methyltransferase	134	5	4.16	+	1
